# Supplementary material for: Biomarkers of Fumonisin Exposure in Pigs Fed the Maximum Recommended Level in Europe
Source: Toxins (Basel). 2025 Feb 4;17(2):69. doi: 10.3390/toxins17020069 (PMC11861712; doi:10.3390/toxins17020069)
Supplement: Supplementary file 1 [file toxins-17-00069-s001.zip › Supplementary_Tables.xlsx]

## Sheet: Table S1
Table S1. Fumonisins and sphingolipids in the liver of pigs fed for 4, 9 and 14 days with diets containing fumonisins alone and in combination with algoclay1
Analytes 2	Con	AC 4d	AC 9d	AC 14d	FB 4d	FB 9d	FB 14d	FB+AC 4d	FB+AC 9d	FB+AC 14d
Sphingoid Bases And Fumonisins 3
FB1	ND	ND	ND	ND	1.90 ± 0.93	2.18 ± 1.41	2.65 ± 1.05	1.37 ± 0.60	2.72 ± 0.93	2.24 ± 1.36
d18:0 (Sa)	77 ± 16d	87 ± 17d	80 ± 21d	101 ± 31cd	110 ± 38bcd	223 ± 89a	179 ± 34ab	158 ± 43abc	259 ± 132a	292 ± 192a
d18:1 (So)	1809 ± 365bc	1700 ± 390bc	1922 ± 293abc	1686 ± 259bc	2074 ± 459abc	2562 ± 584ab	1532 ± 331c	2606 ± 715ab	2870 ± 705a	1926 ± 517abc
t18:0	232 ± 148	337 ± 120	326 ± 79	259 ± 114	404 ± 181	515 ± 245	331 ± 117	469 ± 180	362 ± 199	433 ± 188
d18:2[4_8]	75.2 ± 7.2	74.5 ± 9.8	73.4 ± 4.6	66.6 ± 6.2	74.7 ± 4.3	76.5 ± 9.2	64.4 ± 5.9	70.7 ± 7.3	69.1 ± 7.1	64.2 ± 13.1
d18:2[4_11]	314 ± 17	333 ± 102	362 ± 82	260 ± 41	402 ± 67	397 ± 106	236 ± 41	361 ± 73	374 ± 87	292 ± 170
m18:1	0.95 ± 0.2ab	0.68 ± 0.09bc	0.84 ± 0.16ab	1.08 ± 0.13a	0.77 ± 0.19abc	0.56 ± 0.05c	1.05 ± 0.21a	0.79 ± 0.12abc	0.78 ± 0.15abc	0.91 ± 0.27ab
m18:0	2.12 ± 0.4bc	2.28 ± 0.8abc	1.84 ± 0.49c	2.48 ± 0.66abc	2.47 ± 0.9abc	3.67 ± 1.82abc	2.52 ± 0.84abc	4.51 ± 2.17a	3.72 ± 0.89ab	2.99 ± 0.57abc
m17:1	50.6 ± 8ab	41.7 ± 2.7b	49.8 ± 5.9ab	54.4 ± 3.1a	46.4 ± 6.6ab	45 ± 4.5ab	54.3 ± 3.4a	52.6 ± 6.1a	53.6 ± 4.8a	53.3 ± 10.2a
d20:0	39 ± 6.6b	40.6 ± 5.4ab	42.6 ± 7.1ab	42.2 ± 5.1ab	44.3 ± 6.7ab	51.7 ± 10.3ab	46.1 ± 7.1ab	54.8 ± 10.3a	51.9 ± 8.2ab	48.8 ± 7.9ab
d20:1	13 ± 2.1	12.4 ± 0.5	13.6 ± 1.9	13.9 ± 1.6	12.9 ± 1.9	14.1 ± 1.7	14 ± 1.1	15.3 ± 2.1	15.5 ± 1.7	14.2 ± 2.3
GluSo	86 ± 33.6	65.7 ± 15.8	77.1 ± 43.3	78.5 ± 18.1	93.9 ± 20.1	79.8 ± 26.9	62.9 ± 18.2	95.8 ± 28.2	71.8 ± 21.6	83.7 ± 55.5
LysoSM	148 ± 23	136 ± 35	155 ± 39	146 ± 28	164 ± 31	159 ± 29	150 ± 23	173 ± 36	131 ± 25	168 ± 50
LacSo	419 ± 67	392 ± 88	393 ± 91	444 ± 26	449 ± 66	399 ± 73	375 ± 116	374 ± 86	353 ± 73	364 ± 184
d18:1P	4234 ± 796	3034 ± 1254	3716 ± 888	3915 ± 869	3531 ± 2101	2046 ± 1022	2760 ± 975	2651 ± 1272	3024 ± 1020	3713 ± 1209
Sa:So	0.04 ± 0.01c	0.05 ± 0.01c	0.04 ± 0.01c	0.06 ± 0.02bc	0.05 ± 0.01c	0.09 ± 0.02ab	0.12 ± 0.01a	0.06 ± 0.01bc	0.09 ± 0.03ab	0.14 ± 0.06a
Ceramids (Cer) 4
18:1/14:0	0.64 ± 0.11ab	0.76 ± 0.18ab	0.74 ± 0.06ab	0.7 ± 0.09ab	0.69 ± 0.08ab	0.82 ± 0.16a	0.57 ± 0.11b	0.77 ± 0.15ab	0.83 ± 0.13a	0.71 ± 0.23ab
18:1/15:0	0.29 ± 0.2	0.2 ± 0.04	0.18 ± 0.04	0.36 ± 0.16	0.26 ± 0.08	0.27 ± 0.06	0.28 ± 0.1	0.27 ± 0.09	0.24 ± 0.09	0.21 ± 0.09
18:1/16:0	68.9 ± 12.2a	73.9 ± 20.4a	79.5 ± 6.6a	67.6 ± 13.4a	74.1 ± 10.4a	86.6 ± 11.5a	47.2 ± 11.2b	80.5 ± 19a	85.1 ± 19.1a	71.8 ± 27.7a
18:1/17:0	25.5 ± 10.6	20 ± 5.7	17 ± 2.8	25.6 ± 5.4	25.6 ± 6.7	23.5 ± 1.6	21.7 ± 5.9	23.3 ± 5.4	22.2 ± 5.3	16.2 ± 6.9
18:1/18:0	19.3 ± 3.8bc	20.2 ± 4.1abc	22.3 ± 2.4abc	18.6 ± 3.4bc	21.9 ± 2.4abc	27.2 ± 4.3ab	16.3 ± 3.7c	23.9 ± 3.2ab	29 ± 6.7a	24.2 ± 8.7abc
18:1/18:1	0.32 ± 0.06ab	0.3 ± 0.04ab	0.37 ± 0.06ab	0.42 ± 0.15a	0.29 ± 0.06ab	0.4 ± 0.11a	0.26 ± 0.03b	0.36 ± 0.08ab	0.38 ± 0.04a	0.32 ± 0.04ab
18:1/20:0	18 ± 3.3ab	19.1 ± 2.2ab	20.5 ± 2.7ab	16.8 ± 1.9ab	21 ± 2ab	23.4 ± 3.9a	16.4 ± 3.4b	22.2 ± 2.8ab	23.3 ± 3a	22.9 ± 7.1ab
18:1/22:0	26.4 ± 5.8ab	28.4 ± 8.3ab	29 ± 3ab	25.6 ± 5.7ab	31.4 ± 4ab	33.3 ± 5.8ab	22.4 ± 4.5b	32.1 ± 5.8ab	32.8 ± 6.5a	30.2 ± 13.5ab
18:1/22:1	0.93 ± 0.33	1 ± 0.26	0.93 ± 0.37	1.37 ± 0.69	1.04 ± 0.12	1.25 ± 0.28	0.83 ± 0.36	1.18 ± 0.37	1.35 ± 0.28	1.21 ± 0.47
18:1/22:2	0.71 ± 0.39ab	0.78 ± 0.2ab	0.76 ± 0.22ab	1.06 ± 0.59ab	0.67 ± 0.18ab	0.88 ± 0.23ab	0.62 ± 0.2b	0.98 ± 0.27ab	1.18 ± 0.2a	0.93 ± 0.25ab
18:1/23:0	8.82 ± 1.97	8.54 ± 2.87	7.58 ± 1.57	7.79 ± 2.47	10.3 ± 2.26	10 ± 1.39	7.2 ± 1.25	9.07 ± 1.29	10.24 ± 2.11	8.41 ± 2.96
18:1/23:1	3.09 ± 1.47	2.38 ± 0.84	2.09 ± 0.36	3.39 ± 1.16	2.99 ± 1.05	3.51 ± 0.6	2.74 ± 1.01	2.82 ± 0.65	3.4 ± 0.83	2.85 ± 0.83
18:1/24:0	44.8 ± 5.3	51.1± 10.8	49.4 ± 6.3	43.7 ± 9.7	53.7 ± 3.8	53.5 ± 5.7	42 ± 6.3	53.4 ± 6.3	57.5 ± 9.6	54.4 ± 18.7
18:1/24:1	37.4 ± 6.2	38 ± 10.7	42.6 ± 10.2	43.3 ± 10.3	40.4 ± 5.4	50.4 ± 8.7	33.3 ± 10.8	48.5 ± 10.5	51.3 ± 8	53 ± 20.1
18:1/24:2	16.9 ± 6ab	18.2 ± 4ab	16.8 ± 2.6ab	21.2 ± 5.3ab	18.8 ± 3.3ab	23 ± 5.4ab	15.7 ± 4.2b	23.6 ± 4.7ab	25.7 ± 5.3a	21.5 ± 7.4ab
18:1/25:1	2.65 ± 0.9	2.45 ± 0.78	2.46 ± 0.38	3.12 ± 0.76	2.75 ± 0.74	3.57 ± 0.74	2.83 ± 0.72	3.02 ± 0.31	3.42 ± 0.64	3.43 ± 0.85
18:1/26:0	0.52 ± 0.07	0.63 ± 0.15	0.59 ± 0.09	0.61 ± 0.14	0.63 ± 0.12	0.67 ± 0.15	0.56 ± 0.1	0.64 ± 0.1	0.73 ± 0.16	0.73 ± 0.31
18:1/26:1	0.96 ± 0.16	0.95 ± 0.17	0.97 ± 0.2	1.16 ± 0.33	0.97 ± 0.14	1.17 ± 0.21	0.93 ± 0.13	1.09 ± 0.16	1.23 ± 0.16	1.38 ± 0.58
18:1/26:2	0.9 ± 0.19	0.97 ± 0.21	0.9 ± 0.11	1.23 ± 0.35	1.05 ± 0.16	1.18 ± 0.21	1.02 ± 0.22	1.15 ± 0.19	1.33 ± 0.26	1.22 ± 0.39
Sum Cer	277 ± 45ab	288 ± 70ab	295 ± 25ab	284 ± 42ab	309 ± 30ab	345 ± 42a	233 ± 40b	329 ± 53a	351 ± 57a	316 ± 106ab
Ratio C22-24:C16 Cer	2.03 ± 0.18bc	2.03 ± 0.15bc	1.88 ± 0.2c	2.21 ± 0.22bc	2.18 ± 0.27bc	2.04 ± 0.15bc	2.69 ± 0.3a	2.17 ± 0.2bc	2.18 ± 0.2bc	2.43 ± 0.29ab
d18:2-Ceramids 4
18:2/14:0	0.07 ± 0.02	0.1 ± 0.02	0.09 ± 0.01	0.08 ± 0.01	0.09 ± 0.02	0.11 ± 0.03	0.07 ± 0.01	0.09 ± 0.03	0.1 ± 0.03	0.08 ± 0.02
18:2/16:0	3.07 ± 0.66a	4.07 ± 1.25a	4.55 ± 0.57a	3.34 ± 0.62a	3.66 ± 0.9a	4.3 ± 1.22a	2.11 ± 0.24b	3.96 ± 0.85a	4.29 ± 1.12a	3.63 ± 1.88a
18:2/18:0	0.22 ± 0.07ab	0.3 ± 0.06ab	0.35 ± 0.11ab	0.21 ± 0.06ab	0.31 ± 0.09ab	0.44 ± 0.15a	0.17 ± 0.05b	0.33 ± 0.12ab	0.46 ± 0.2a	0.3 ± 0.16ab
18:2/20:0	1.71 ± 0.35ab	1.96 ± 0.51ab	2.54 ± 0.47a	1.43 ± 0.45ab	2.1 ± 0.44ab	2.53 ± 0.9a	1.18 ± 0.23b	2.37 ± 0.54a	2.59 ± 0.72a	2.32 ± 1.34ab
18:2/22:0	2.57 ± 0.54	2.58 ± 0.74	3.04 ± 0.5	2.31 ± 0.89	3.04 ± 0.9	2.87 ± 0.95	1.71 ± 0.36	2.67 ± 0.58	2.89 ± 0.59	2.62 ± 1.29
18:2/23:0	2.4 ± 0.5ab	2.29 ± 0.71ab	2.61 ± 0.79ab	2.14 ± 0.9ab	2.91 ± 0.94a	2.44 ± 0.57ab	1.49 ± 0.25b	2.14 ± 0.39ab	2.56 ± 0.5ab	1.96 ± 0.81ab
18:2/24:0	3.29 ± 0.43ab	3.99 ± 0.95ab	4.62 ± 1.02a	3.2 ± 0.97ab	4.33 ± 0.97a	4.16 ± 1.46ab	2.4 ± 0.48b	3.94 ± 0.55ab	4.08 ± 0.98ab	3.79 ± 1.84ab
18:2/24:1	1.1 ± 0.14ab	1.16 ± 0.35ab	1.32 ± 0.15a	1.05 ± 0.21ab	1.13 ± 0.2ab	1.33 ± 0.3a	0.79 ± 0.14b	1.22 ± 0.2a	1.29 ± 0.21a	1.35 ± 0.62a
Sum d18:2-Cer	14.4 ± 2.2ab	16.4 ± 4.4a	19.1 ± 2.3a	13.8 ± 3.8ab	17.6 ± 4.2a	18.2 ± 5.3a	9.9 ± 1.3b	16.7 ± 2.6a	18.3 ± 3.7a	16.1 ± 7.6ab
Ratio C22-24:C16 d18:2-Cer	3.1 ± 0.37	2.5 ± 0.24	2.59 ± 0.57	2.58 ± 0.57	3.15 ± 0.4	2.52 ± 0.21	3.04 ± 0.38	2.57 ± 0.38	2.56 ± 0.27	2.76 ± 0.5
m18:1-Ceramids 4
m18:1/16:0	8.4 ± 3.5	8.15 ± 2.49	8.32 ± 1.49	7.26 ± 2.16	8.09 ± 1.62	9.21 ± 3	4.41 ± 1.53	8.68 ± 2.72	8.9 ± 1.02	7.97 ± 3.3
m18:1/22:0	0.14 ± 0.02	0.14 ± 0.02	0.15 ± 0.02	0.15 ± 0.02	0.16 ± 0.02	0.17 ± 0.03	0.14 ± 0.02	0.15 ± 0.02	0.17 ± 0.01	0.16 ± 0.04
m18:1/24:1	0.46 ± 0.07	0.49 ± 0.15	0.57 ± 0.13	0.63 ± 0.13	0.51 ± 0.11	0.68 ± 0.24	0.44 ± 0.14	0.59 ± 0.1	0.7 ± 0.12	0.63 ± 0.23
Sum m18:1-Cer	9.01 ± 3.55	8.78 ± 2.61	9.04 ± 1.6	8.04 ± 2.2	8.77 ± 1.66	10.07 ± 3.14	4.99 ± 1.68	9.42 ± 2.78	9.77 ± 1.07	8.76 ± 3.55
Ratio C22-24:C16 m18:1-Cer	0.08 ± 0.04b	0.08 ± 0.02b	0.09 ± 0.01ab	0.11 ± 0.04ab	0.09 ± 0.02ab	0.1 ± 0.03ab	0.14 ± 0.02a	0.09 ± 0.03ab	0.1 ± 0.02ab	0.1 ± 0.02ab
DihydroCeramids (DHCer) 4
18:0/16:0	2.74 ± 0.76	2.86 ± 0.62	2.85 ± 1.48	3.28 ± 2.09	2.96 ± 0.95	4.43 ± 0.7	3.01 ± 1.34	3.36 ± 0.88	3.95 ± 1.31	3.45 ± 1.07
18:0/17:0	0.55 ± 0.46	0.43 ± 0.21	0.42 ± 0.24	0.94 ± 0.69	0.73 ± 0.45	0.78 ± 0.45	0.95 ± 0.31	0.56 ± 0.22	0.58 ± 0.39	0.52 ± 0.36
18:0/18:0	1.37 ± 0.37	1.53 ± 0.29	1.94 ± 1.81	2.26 ± 1.63	2.07 ± 0.46	3.2 ± 0.85	2.35 ± 1.15	2.87 ± 0.68	2.77 ± 1.12	2.89 ± 0.93
18:0/20:0	1.55 ± 0.53	1.81 ± 0.36	2.13 ± 2.06	2.11 ± 1.47	2.22 ± 1.26	2.81 ± 0.55	2.31 ± 0.86	3.05 ± 0.73	2.39 ± 0.58	2.9 ± 1.06
18:0/22:0	0.1 ± 0.05	0.22 ± 0.17	0.11 ± 0.15	0.17 ± 0.15	0.18 ± 0.05	0.2 ± 0.09	0.21 ± 0.07	0.27 ± 0.12	0.21 ± 0.17	0.23 ± 0.19
18:0/23:0	0.1 ± 0.13b	0.22 ± 0.06ab	0.1 ± 0.06b	0.19 ± 0.13ab	0.22 ± 0.16ab	0.33 ± 0.15a	0.34 ± 0.13a	0.29 ± 0.16a	0.26 ± 0.14ab	0.32 ± 0.3a
18:0/24:0	0.59 ± 0.28c	0.93 ± 0.33abc	0.63 ± 0.29c	0.77 ± 0.17abc	0.89 ± 0.4abc	1.09 ± 0.19ab	1.04 ± 0.19ab	1.15 ± 0.35ab	1.19 ± 0.49ab	1.39 ± 0.58a
Sum DHCer	7 ± 2.1	8 ± 1.8	8.2 ± 5.7	9.7 ± 6	9.3 ± 3.5	12.8 ± 1.9	10.2 ± 3.4	11.6 ± 2.7	11.3 ± 3.6	11.7 ± 3.6
Ratio C22-24:C16 DHCer	0.28 ± 0.08b	0.46 ± 0.14ab	0.34 ± 0.17ab	0.43 ± 0.17ab	0.43 ± 0.1ab	0.37 ± 0.09ab	0.63 ± 0.33a	0.52 ± 0.14ab	0.43 ± 0.12ab	0.56 ± 0.17ab
Other Ceramids 4
t18:0/16:0	0.21 ± 0.13	0.2 ± 0.13	0.22 ± 0.15	0.2 ± 0.11	0.34 ± 0.21	0.32 ± 0.2	0.27 ± 0.18	0.31 ± 0.21	0.28 ± 0.18	0.23 ± 0.25
m17:1/24:1	0.7 ± 0.09	0.66 ± 0.21	0.61 ± 0.26	0.61 ± 0.26	0.69 ± 0.27	0.78 ± 0.41	0.57 ± 0.18	0.73 ± 0.33	0.79 ± 0.46	0.66 ± 0.11
m18:0/24:1	0.13 ± 0.04	0.11 ± 0.03	0.11 ± 0.01	0.13 ± 0.02	0.12 ± 0.02	0.11 ± 0.03	0.11 ± 0.01	0.13 ± 0.04	0.12 ± 0.02	0.13 ± 0.02
HexosylCeramids (HexCer) 4
Hex18:1/16:0	7.96 ± 0.8ab	6.6 ± 1.27ab	7.97 ± 2.55ab	7.06 ± 1.06ab	7.53 ± 1.85ab	5.34 ± 1.44ab	4.96 ± 0.99b	8.72 ± 1.89a	6.61 ± 1.41ab	6.53 ± 2.92ab
Hex18:1/18:0	0.26 ± 0.06	0.26 ± 0.09	0.26 ± 0.05	0.27 ± 0.08	0.29 ± 0.11	0.31 ± 0.07	0.23 ± 0.05	0.31 ± 0.1	0.28 ± 0.09	0.31 ± 0.09
Hex18:1/20:0	2 ± 0.68	1.65 ± 0.71	1.58 ± 0.27	1.45 ± 0.31	1.58 ± 0.52	1.36 ± 0.35	1.71 ± 0.39	2.2 ± 0.88	1.84 ± 0.87	1.53 ± 0.36
Hex18:1/22:0	4.94 ± 0.74	4.23 ± 0.93	4.77 ± 1.3	3.85 ± 0.89	5.06 ± 1.3	4.02 ± 0.98	3.57 ± 0.55	5.37 ± 1.09	4.96 ± 1.24	5.25 ± 2.24
Hex18:1/24:0	8.81 ± 0.98	7.17 ± 1.63	8.22 ± 1.77	7.21 ± 2.09	9.05 ± 2.17	6.2 ± 1.43	7.04 ± 0.91	8.68 ± 1.93	7.52 ± 1.34	8.48 ± 3.98
Hex18:1/24:1	11.2 ± 1.6	9.9 ± 1.7	11.3 ± 2.7	10.2 ± 0.8	10.5 ± 2	9.4 ± 1.6	9.9 ± 2.4	11.6 ± 1.6	10.8 ± 1.2	12 ± 3.6
Sum HexCer	35.1 ± 3.6	29.8 ± 5.9	34.1 ± 7.7	30 ± 4.8	34 ± 7.5	26.6 ± 5.4	27.4 ± 4.4	36.9 ± 6.9	32 ± 4.9	34.1 ± 12.3
Ratio C22-24:C16 HexCer	3.14 ± 0.15cd	3.23 ± 0.25bcd	3.13 ± 0.44cd	3.01 ± 0.26d	3.31 ± 0.28bcd	3.72 ± 0.36ab	4.17 ± 0.38a	2.98 ± 0.21d	3.6 ± 0.62abc	4.22 ± 1.36a
LactosylCeramids (LacCer) 4
Lac18:1/16:0	0.48 ± 0.15	0.56 ± 0.18	0.88 ± 0.29	0.8 ± 0.24	0.6 ± 0.15	0.62 ± 0.2	0.62 ± 0.21	0.75 ± 0.19	0.61 ± 0.2	0.84 ± 0.31
Lac18:1/20:0	5.08 ± 1.05bc	5.73 ± 1.45abc	7.2 ± 0.76abc	5.59 ± 1.86abc	6.09 ± 0.58abc	8.54 ± 1.48ab	4.56 ± 0.78c	6.82 ± 2.07abc	9.38 ± 2.87a	7.44 ± 3.21abc
Lac18:1/22:0	8.4 ± 2.5b	8.8 ± 1.5ab	9.7 ± 2ab	10.9 ± 2.4ab	9.5 ± 1ab	11.4 ± 2.3ab	8 ± 1.3b	11.7 ± 2.8ab	13.2 ± 2.2a	10.8 ± 3.5ab
Sum LacCer	13.9 ± 2.8c	15.1 ± 3bc	17.8 ± 2.3abc	17.3 ± 3.7abc	16.2 ± 1.2abc	20.5 ± 3ab	13.2 ± 1.8c	19.3 ± 4.5abc	23.2 ± 4.5a	19.1 ± 6.4abc
Ratio C22-24:C16 LacCer	18.6 ± 5.7	17.2 ± 6.8	12.2 ± 4.5	15.6 ± 9.8	16.6 ± 4.7	20.1 ± 6.5	13.9 ± 5	16 ± 3.9	22.8 ± 5.1	14.5 ± 6.5
DihydroSphingomyelins (DHSM) 4
SM18:0/16:0	6.69 ± 0.87	6.4 ± 1.63	6.58 ± 2.01	7.59 ± 1.47	7.91 ± 1.25	7.23 ± 1.7	8.38 ± 1.99	8.51 ± 2.14	7.37 ± 2.31	9.2 ± 3.13
SM18:0/18:0	3.76 ± 0.93	3.7 ± 1.17	3.7 ± 2.05	4.51 ± 1.55	4.68 ± 1.36	4.37 ± 1.27	5.14 ± 1.26	5.51 ± 1.76	4.97 ± 1.77	5.78 ± 2.14
SM18:0/20:0	2.59 ± 0.8	2.69 ± 0.79	2.93 ± 2.38	3.07 ± 0.68	3.64 ± 1.33	3.43 ± 1.04	4.34 ± 1.08	5.39 ± 2.3	3.64 ± 1.56	5.15 ± 1.99
SM18:0/22:0	2.56 ± 0.55	2.66 ± 1.02	2.26 ± 0.97	2.86 ± 0.67	3.3 ± 1.01	3.09 ± 1.18	4.11 ± 1.6	4.32 ± 1.53	3.15 ± 1.37	4.04 ± 2.05
SM18:0/23:0	0.28 ± 0.06ab	0.29 ± 0.12ab	0.19 ± 0.08b	0.35 ± 0.06ab	0.42 ± 0.17ab	0.36 ± 0.15ab	0.58 ± 0.18a	0.52 ± 0.16a	0.36 ± 0.15ab	0.54 ± 0.38a
SM18:0/24:0	0.77 ± 0.19	0.97 ± 0.37	0.67 ± 0.26	0.92 ± 0.28	1.21 ± 0.47	1.16 ± 0.43	1.5 ± 0.62	1.65 ± 0.59	1.33 ± 0.69	1.79 ± 1.22
SM18:0/24:1	1.16 ± 0.3	1.16 ± 0.43	1.32 ± 0.85	1.79 ± 0.71	1.45 ± 0.47	1.62 ± 0.61	2.41 ± 0.85	2.45 ± 1.14	1.73 ± 0.92	2.94 ± 1.43
Sum DHSM	17.8 ± 3.5	17.9 ± 5.3	17.7 ± 8.4	21.1 ± 4.5	22.6 ± 5.8	21.3 ± 6	26.5 ± 7.2	28.4 ± 9.3	22.5 ± 8.5	29.4 ± 11.7
Ratio C22-24:C16 DHSM	0.71 ± 0.09	0.78 ± 0.18	0.65 ± 0.12	0.78 ± 0.1	0.8 ± 0.19	0.84 ± 0.24	1.01 ± 0.23	1.02 ± 0.17	0.86 ± 0.2	0.97 ± 0.34
Sphingomyelins (SM) 4
SM18:1/14:0	0.76 ± 0.06	0.7 ± 0.16	0.74 ± 0.13	0.82 ± 0.23	0.78 ± 0.15	0.6 ± 0.15	0.69 ± 0.14	0.69 ± 0.14	0.65 ± 0.14	0.75 ± 0.3
SM18:1/15:0	1.28 ± 0.42ab	0.92 ± 0.24ab	0.86 ± 0.22b	1.41 ± 0.22a	1.26 ± 0.3ab	0.83 ± 0.18b	1.19 ± 0.14ab	1.08 ± 0.22ab	1 ± 0.26ab	0.99 ± 0.34ab
SM18:1/16:0	55.5 ± 4.7	50.9 ± 11.3	54.6 ± 13.6	58.5 ± 16.8	60.8 ± 10.2	45.8 ± 13.4	49 ± 11.5	62.6 ± 16.4	51 ± 14.5	60.5 ± 25.4
SM18:1/16:1	0.81 ± 0.07	0.8 ± 0.23	0.95 ± 0.22	0.87 ± 0.28	0.92 ± 0.31	0.67 ± 0.17	0.71 ± 0.17	0.89 ± 0.22	0.77 ± 0.19	0.89 ± 0.4
SM18:1/17:0	7.55 ± 2.16	5.12 ± 1.62	4.65 ± 1.32	7.84 ± 1.92	7.64 ± 1.88	5.15 ± 1.29	7.22 ± 0.89	6.65 ± 1.13	5.4 ± 1.28	5.58 ± 2.36
SM18:1/18:0	52.7 ± 8.8	47.9 ± 15.4	53.7 ± 18.7	53.9 ± 19.9	62.7 ± 13.2	51.4 ± 17.5	53.1 ± 14.5	67.3 ± 21.7	62.1 ± 23.7	69.1 ± 38
SM18:1/18:1	1.33 ± 0.2	1.33 ± 0.38	1.57 ± 0.54	1.6 ± 0.51	1.59 ± 0.43	1.28 ± 0.44	1.27 ± 0.35	1.6 ± 0.47	1.58 ± 0.56	1.74 ± 0.86
SM18:1/18:2	0.08 ± 0.02	0.09 ± 0.02	0.08 ± 0.02	0.09 ± 0.02	0.09 ± 0.01	0.08 ± 0.02	0.08 ± 0.01	0.08 ± 0.02	0.09 ± 0.02	0.09 ± 0.02
SM18:1/20:0	28.7 ± 6.5	27.8 ± 7.5	28.5 ± 10.1	26.6 ± 7.9	34.4 ± 7	27.3 ± 7.9	29.4 ± 6.5	36.9 ± 11.4	31.4 ± 11	36.4 ± 15.8
SM18:1/22:0	89 ± 16	89 ± 30	84 ± 33	85 ± 33	108 ± 28	82 ± 26	96 ± 35	107 ± 32	92 ± 37	104 ± 50
SM18:1/22:1	4.67 ± 0.92	4.41 ± 1.58	4.75 ± 1.74	5.4 ± 1.44	5.6 ± 1.63	3.86 ± 1.19	4.74 ± 1.26	5.47 ± 1.89	4.66 ± 1.85	5.82 ± 3.21
SM18:1/22:2	1.64 ± 0.53	1.58 ± 0.45	1.47 ± 0.51	1.91 ± 0.51	1.72 ± 0.4	1.42 ± 0.35	1.64 ± 0.31	1.94 ± 0.55	1.86 ± 0.49	1.88 ± 0.71
SM18:1/23:0	25 ± 5.8	22.9 ± 8.1	19.3 ± 8.6	23.3 ± 9.7	28.9 ± 7.1	20.8 ± 6.3	26.5 ± 7.3	26.1 ± 6.6	24.3 ± 9	25.6 ± 11.4
SM18:1/23:1	5.76 ± 2.6	4.08 ± 1.58	3.58 ± 1.5	5.74 ± 1.42	5.58 ± 1.82	4.19 ± 1.19	5.51 ± 0.91	5.14 ± 1.63	4.93 ± 1.89	5.6 ± 2.62
SM18:1/24:0	38.4 ± 7.7	41 ± 12.6	36.2 ± 13.5	37 ± 13.6	45.5 ± 7.9	36.5 ± 11	39.9 ± 12.9	45.6 ± 13.3	42.7 ± 15.3	46.5 ± 21.7
SM18:1/24:1	58.3 ± 11	55.5 ± 18.3	57.3 ± 22.5	64.5 ± 18.9	65.6 ± 12.4	56.9 ± 17.7	64.3 ± 18.1	79.8 ± 30.2	64.9 ± 26	85.2 ± 42.5
SM18:1/24:2	13.1 ± 4.1	12.1 ± 3.1	12.4 ± 5.5	16.6 ± 4.5	15.9 ± 4.5	11.6 ± 3.2	15 ± 4.1	18.4 ± 6.4	15 ± 5.5	18.5 ± 9.8
SM18:1/24:3	1.78 ± 1.02	1.7 ± 1.24	1.07 ± 0.52	2.04 ± 1.45	1.25 ± 0.29	1.23 ± 0.57	1.42 ± 0.27	1.57 ± 0.22	1.91 ± 0.97	1.46 ± 1.57
SM18:1/25:0	4.22 ± 1.19	4.21 ± 1.52	2.86 ± 1.36	4.58 ± 2.16	5.54 ± 1.61	4.09 ± 1.43	4.9 ± 1.51	5.03 ± 1.42	4.64 ± 1.56	5.13 ± 2.64
SM18:1/25:1	3.93 ± 1.65	3.03 ± 1.15	2.56 ± 1.05	4.57 ± 1.39	4.25 ± 1.53	3.35 ± 1.01	4.71 ± 0.9	4.46 ± 1.45	3.7 ± 1.24	4.55 ± 1.96
SM18:1/25:2	0.96 ± 0.63ab	0.65 ± 0.2ab	0.58 ± 0.29b	1.27 ± 0.36a	1.07 ± 0.51ab	0.75 ± 0.21ab	1.13 ± 0.32ab	1.13 ± 0.34ab	0.92 ± 0.31ab	1.04 ± 0.46ab
SM18:1/26:0	0.47 ± 0.14	0.54 ± 0.16	0.4 ± 0.15	0.5 ± 0.23	0.68 ± 0.2	0.51 ± 0.19	0.53 ± 0.2	0.7 ± 0.25	0.59 ± 0.24	0.75 ± 0.56
SM18:1/26:1	0.43 ± 0.11	0.42 ± 0.14	0.41 ± 0.17	0.54 ± 0.15	0.51 ± 0.09	0.42 ± 0.13	0.53 ± 0.16	0.64 ± 0.27	0.48 ± 0.17	0.73 ± 0.55
SM18:1/26:2	0.93 ± 0.38	0.92 ± 0.26	0.83 ± 0.43	1.24 ± 0.47	1.13 ± 0.47	0.93 ± 0.33	1.11 ± 0.41	1.39 ± 0.61	1.19 ± 0.48	1.44 ± 0.87
SM18:1/26:3	0.15 ± 0.05	0.13 ± 0.03	0.12 ± 0.05	0.19 ± 0.04	0.15 ± 0.05	0.14 ± 0.05	0.16 ± 0.06	0.19 ± 0.06	0.16 ± 0.04	0.21 ± 0.15
Sum SM	397 ± 67	377 ± 115	373 ± 129	406 ± 126	461 ± 95	362 ± 108	411 ± 110	483 ± 144	418 ± 146	484 ± 227
Ratio C22-24:C16 SM	4.18 ± 0.57	4.39 ± 0.73	3.86 ± 0.71	4.02 ± 0.55	4.47 ± 0.49	4.67 ± 0.7	5.09 ± 0.71	4.52 ± 0.46	4.78 ± 0.72	4.76 ± 0.95
1 Con: Control; AC: AlgoClay (450mg/kg/feed); FB: Fumonisins (5.29 mg FB1 + FB2/kg/feed) ; FB+AC: Fumonisins (5.75mg FB1 + FB2/kg) plus AlgoClay (450mg/kg)
2 Results are expressed as mean ± SD, n = 5 for groups Con and AC and n = 6 for groups FB and FB+AC. ANOVA was used to assess the difference between groups. Statistically different groups (SNK) are identified by different letters (p < 0.05).
3 FB1 is in ng/g of liver and the sphingolipids are in pmol/g of liver
4 in nmol/g of liver

## Sheet: Table S2
Table S2. Fumonisins and sphingolipids in the kidney of pigs fed for 4, 9 and 14 days with diets containing fumonisins alone and in combination with algoclay1
Analytes ²	Con	AC 4d	AC 9d	AC 14d	FB 4d	FB 9d	FB 14d	FB+AC 4d	FB+AC 9d	FB+AC 14d
Sphingoid Bases And Fumonisins 3
FB1	ND	ND	ND	ND	ND	ND	0.50 ± 0.27a	ND	ND	0.26 ± 0.1b
d18:0 (Sa)	622 ± 272	512 ± 150	467 ± 54	458 ± 95	544 ± 108	687 ± 169	718 ± 344	565 ± 97	748 ± 114	812 ± 322
d18:1 (So)	5999 ± 783b	5620 ± 1192bc	5363 ± 985bc	4029 ± 835d	4371 ± 666cd	7001 ± 524ab	4379 ± 944cd	6193 ± 1546b	8713 ± 1660a	6438 ± 1134b
d18:2[4_11]	840 ± 200	689 ± 127	781 ± 135	697 ± 143	823 ± 288	805 ± 154	670 ± 219	749 ± 170	1042 ± 249	782 ± 288
m18:0	14 ± 2abc	12.6 ± 2.1bc	11.3 ± 2c	11.7 ± 0.8bc	13.7 ± 6.6bc	15.6 ± 4.2abc	13.1 ± 2.8bc	16.6 ± 4.9ab	19.2 ± 3.7a	18.3 ± 7.9abc
GluSo	183 ± 33	152 ± 24	180 ± 45	204 ± 32	188 ± 34	178 ± 21	208 ± 53	152 ± 26	183 ± 28	208 ± 25
LysoSM	478 ± 72	502 ± 62	496 ± 95	493 ± 28	450 ± 51	477 ± 36	487 ± 59	469 ± 44	523 ± 62	550 ± 60
Sa:So	0.1 ± 0.03bc	0.09 ± 0.01c	0.09 ± 0.02c	0.12 ± 0.02abc	0.13 ± 0.03ab	0.1 ± 0.03bc	0.16 ± 0.05a	0.09 ± 0.01c	0.09 ± 0.01c	0.13 ± 0.04ab
Ceramids (Cer) 4
18:1/14:0	0.91 ± 0.18a	0.81 ± 0.11ab	0.85 ± 0.27ab	0.84 ± 0.19ab	0.82 ± 0.2ab	0.79 ± 0.15ab	0.56 ± 0.09b	0.82 ± 0.16ab	0.76 ± 0.19ab	0.58 ± 0.14b
18:1/15:0	0.36 ± 0.17	0.14 ± 0.06	0.17 ± 0.09	0.37 ± 0.2	0.22 ± 0.11	0.21 ± 0.03	0.26 ± 0.14	0.2 ± 0.06	0.21 ± 0.13	0.15 ± 0.09
18:1/16:0	120 ± 24a	99 ± 13a	108 ± 25a	94 ± 9a	101 ± 20a	104 ± 9a	71 ± 12b	101 ± 16a	95 ± 16a	89 ± 17a
18:1/17:0	15.88 ± 6.62	8.71 ± 2.27	7.47 ± 2.95	11.68 ± 3.28	9.69 ± 2.34	9.59 ± 1.3	9.21 ± 1.93	8.79 ± 3.15	8.61 ± 3.34	6.7 ± 3.95
18:1/18:0	24.3 ± 5.5	21.5 ± 2.5	21.3 ± 4.8	20.2 ± 2	19.4 ± 4.2	22.6 ± 3.6	15.9 ± 5.1	20.3 ± 2.8	23.6 ± 4.5	21.1 ± 5.9
18:1/18:1	0.88 ± 0.29	0.82 ± 0.08	0.85 ± 0.22	0.93 ± 0.25	0.78 ± 0.16	0.98 ± 0.19	0.86 ± 0.28	0.86 ± 0.13	1.02 ± 0.22	1.1 ± 0.25
18:1/20:0	64.3 ± 16.6	55.6 ± 8.2	54.7 ± 17	50.3 ± 6.9	48.9 ± 9.8	55.5 ± 9.1	44.1 ± 13.9	50.4 ± 11	58.8 ± 11.4	53.9 ± 12.6
18:1/22:0	25.6 ± 4.7	21.9 ± 2.5	22.7 ± 4.5	22.8 ± 2	24.4 ± 5.9	25.9 ± 1.7	20.3 ± 3.1	24 ± 1.9	25.2 ± 4.2	24.3 ± 3.5
18:1/22:1	4.49 ± 1.53	4.1 ± 1.13	3.91 ± 0.41	4.48 ± 1.66	3.85 ± 1.14	4.06 ± 1.08	3.39 ± 1.29	3.6 ± 0.74	3.82 ± 1.38	3.95 ± 1.48
18:1/22:2	15.8 ± 2.5	18.5 ± 4.9	17 ± 7.8	17.2 ± 7.9	13 ± 3.9	14.9 ± 4.8	12 ± 3.1	14 ± 3	14.7 ± 6.3	11.1 ± 2.9
18:1/23:0	11.55 ± 3.37	9.2 ± 0.65	8.42 ± 2.58	9.13 ± 1.42	7.83 ± 0.51	10.63 ± 1.52	8.15 ± 2.18	7.95 ± 1.56	10.58 ± 1.08	9.42 ± 1.28
18:1/23:1	6.1 ± 2.29a	3.67 ± 0.59abc	3.13 ± 1.28bc	4.4 ± 1.35abc	3.11 ± 1.22bc	4.9 ± 1.32ab	3.33 ± 0.7abc	2.62 ± 0.73c	4.6 ± 1.13abc	3.57 ± 1.42abc
18:1/24:0	46.3 ± 15.7	34 ± 1.7	37.5 ± 12.6	32 ± 7.8	37.3 ± 10.6	44.2 ± 8.2	30.6 ± 8.5	33.3 ± 10.1	43.2 ± 7.5	39.2 ± 9
18:1/24:1	64.7 ± 12ab	54.2 ± 10abc	55.8 ± 13abc	59.3 ± 7.1abc	50.7 ± 12.8bc	70.4 ± 7a	45 ± 5.1c	57 ± 5.3abc	63.9 ± 9.3ab	57.8 ± 11.9abc
18:1/24:2	36.2 ± 5.1	34.7 ± 6	36 ± 16.8	33.7 ± 14.3	29.8 ± 7.5	37.8 ± 5.2	26.2 ± 4.9	31.9 ± 4.8	41.3 ± 14.4	26.3 ± 7.5
18:1/25:1	11.34 ± 2.37a	8.36 ± 0.49ab	7.73 ± 2.4ab	10.91 ± 4.93ab	6.69 ± 1.45b	11.14 ± 1.14a	8.04 ± 2ab	6.77 ± 1.19b	9.94 ± 1.47ab	8.12 ± 2.06ab
18:1/26:0	2.89 ± 2.11	1.8 ± 0.15	1.98 ± 0.35	1.62 ± 0.36	1.96 ± 0.37	2.84 ± 2.22	1.67 ± 0.39	1.55 ± 0.51	2.07 ± 0.26	1.73 ± 0.34
18:1/26:1	7.2 ± 2.12	4.76 ± 0.68	5.68 ± 1.61	5.38 ± 1.46	4.65 ± 1.05	7.03 ± 2.01	4.58 ± 1.03	4.38 ± 0.79	6.4 ± 1.61	5.23 ± 0.74
18:1/26:2	4.17 ± 0.85	3.42 ± 0.78	4.22 ± 1.97	3.76 ± 1.95	3.09 ± 0.51	4.35 ± 1.32	2.65 ± 0.86	2.85 ± 0.83	4.6 ± 1.79	2.33 ± 1.37
Sum Cer	463 ± 83a	386 ± 47ab	397 ± 110ab	383 ± 55ab	367 ± 67ab	432 ± 33a	308 ± 44b	372 ± 48ab	419 ± 65ab	366 ± 45ab
Ratio C22-24:C16 Cer	1.78 ± 0.21cd	1.82 ± 0.12bcd	1.69 ± 0.16d	1.94 ± 0.25abcd	1.69 ± 0.1d	2.05 ± 0.12abc	2.12 ± 0.28ab	1.74 ± 0.15cd	2.18 ± 0.2a	2 ± 0.22abcd
d18:2-Ceramids 4
18:2/14:0	0.06 ± 0.02	0.07 ± 0.02	0.07 ± 0.02	0.07 ± 0.03	0.06 ± 0.01	0.05 ± 0.03	0.03 ± 0.01	0.06 ± 0.02	0.06 ± 0.02	0.05 ± 0.03
18:2/16:0	2.86±0.69	2.73±0.41	3.1±0.82	2.66±0.44	2.71±0.45	2.66±0.53	2±0.38	2.48±0.43	2.48±0.45	2.32±0.5
18:2/18:0	0.6±0.24	0.61±0.22	0.55±0.15	0.52±0.17	0.76±0.52	0.68±0.2	0.45±0.08	0.72±0.36	0.81±0.2	0.65±0.14
18:2/20:0	2.28±0.76	1.76±0.32	2.04±0.3	1.85±0.31	1.79±0.66	1.71±0.34	1.51±0.4	1.84±0.39	1.92±0.32	1.71±0.38
18:2/22:0	2.32±1.16	1.83±0.16	1.84±0.32	1.49±0.32	1.87±0.72	1.99±0.34	1.42±0.47	1.89±0.47	2.3±0.58	1.74±0.48
18:2/23:0	0.71±0.35	0.7±0.14	0.52±0.24	0.67±0.17	0.48±0.21	0.76±0.25	0.41±0.16	0.52±0.25	0.71±0.24	0.52±0.16
18:2/24:0	2.19±0.81	1.8±0.27	1.99±0.6	1.58±0.3	1.78±0.77	1.93±0.5	1.34±0.33	1.77±0.45	1.97±0.48	1.89±0.46
18:2/24:1	4.22±1.56	3.44±0.2	3.84±0.7	3.58±0.51	3.29±0.4	3.87±0.45	2.9±0.56	3.31±0.7	3.56±0.59	3.29±0.76
Sum d18:2-Cer	15,2 ± 5	12,9 ± 0,5	14 ± 2,8	12,4 ± 1,6	12,7 ± 3,4	13,6 ± 1,7	10,1 ± 1,9	12,6 ± 2,4	13,8 ± 2,3	12,2 ± 2,5
Ratio C22-24:C16 d18:2-Cer	3,3 ± 0,95	2,9 ± 0,51	2,69 ± 0,25	2,78 ± 0,44	2,71 ± 0,39	3,26 ± 0,4	3,03 ± 0,14	3,01 ± 0,36	3,48 ± 0,43	3,21 ± 0,26
m18:1-Ceramids 4
m18:1/22:0	0.1 ± 0.03	0.08 ± 0.04	0.07 ± 0.03	0.07 ± 0.03	0.08 ± 0.05	0.1 ± 0.04	0.06 ± 0.03	0.12 ± 0.05	0.11 ± 0.04	0.1 ± 0.05
m18:1/24:1	0.82 ± 0.53	0.47 ± 0.24	0.57 ± 0.12	0.55 ± 0.38	0.6 ± 0.62	1.04 ± 0.49	0.38 ± 0.27	0.66 ± 0.48	0.8 ± 0.31	0.82 ± 0.39
Sum m18:1-Cer	0.92 ± 0.56	0.55 ± 0.27	0.64 ± 0.12	0.62 ± 0.39	0.68 ± 0.66	1.14 ± 0.52	0.44 ± 0.3	0.78 ± 0.51	0.91 ± 0.31	0.92 ± 0.44
DihydroCeramids (DHCer) 4
18:0/16:0	4.97 ± 1a	3.34 ± 0.73b	3.51 ± 0.59b	2.95 ± 0.71b	3.64 ± 0.65b	3.92 ± 0.98b	2.64 ± 0.4b	3.87 ± 0.93b	3.23 ± 0.57b	3.05 ± 0.35b
18:0/18:0	0.96 ± 0.22	0.74 ± 0.29	0.69 ± 0.2	0.61 ± 0.26	0.76 ± 0.26	0.81 ± 0.31	0.8 ± 0.15	0.91 ± 0.33	0.84 ± 0.15	0.78 ± 0.15
18:0/22:0	0.72 ± 0.36	0.79 ± 0.18	0.7 ± 0.23	0.67 ± 0.23	0.68 ± 0.2	0.68 ± 0.38	0.9 ± 0.58	0.76 ± 0.2	0.69 ± 0.2	0.74 ± 0.36
18:0/23:0	0.74 ± 0.33	0.69 ± 0.22	0.49 ± 0.12	0.61 ± 0.25	0.59 ± 0.13	0.76 ± 0.24	0.63 ± 0.29	0.55 ± 0.12	0.55 ± 0.16	0.66 ± 0.2
18:0/24:0	0.88 ± 0.36	0.65 ± 0.23	0.52 ± 0.16	0.52 ± 0.26	0.68 ± 0.18	0.84 ± 0.48	0.71 ± 0.2	0.55 ± 0.1	0.67 ± 0.2	0.58 ± 0.14
Sum DHCer	8.26 ± 1.96	6.19 ± 1.3	5.92 ± 0.94	5.36 ± 1.61	6.35 ± 1.2	7.01 ± 2.01	5.68 ± 1.26	6.64 ± 1.11	5.98 ± 0.95	5.81 ± 0.57
Ratio C22-24:C16 DHCer	0.47 ± 0.15b	0.64 ± 0.1ab	0.49 ± 0.1b	0.59 ± 0.1ab	0.54 ± 0.1ab	0.57 ± 0.1ab	0.84 ± 0.31a	0.49 ± 0.08b	0.6 ± 0.11ab	0.66 ± 0.17ab
Other Ceramids 4
t18:0/14:0	3.3±0.95	2.9±0.51	2.69±0.25	2.78±0.44	2.71±0.39	3.26±0.4	3.03±0.14	3.01±0.36	3.48±0.43	3.21±0.26
m17:1/24:1	2.01 ± 0.43a	1.5 ± 0.42abc	1.54 ± 0.62abc	1.57 ± 0.52abc	1.34 ± 0.22c	1.99 ± 0.17a	1.18 ± 0.19c	1.35 ± 0.36c	1.67 ± 0.57abc	1.44 ± 0.35bc
m18:0/22:0	0.1 ± 0.04	0.1 ± 0.03	0.08 ± 0.02	0.09 ± 0.03	0.08 ± 0.03	0.1 ± 0.04	0.07 ± 0.01	0.1 ± 0.03	0.1 ± 0.02	0.1 ± 0.03
m18:0/24:0	0.21 ± 0.09	0.17 ± 0.04	0.14 ± 0.11	0.17 ± 0.07	0.15 ± 0.08	0.2 ± 0.05	0.13 ± 0.06	0.19 ± 0.09	0.21 ± 0.04	0.19 ± 0.11
m18:0/24:1	0.25 ± 0.1	0.22 ± 0.05	0.15 ± 0.09	0.27 ± 0.08	0.12 ± 0.05	0.26 ± 0.07	0.15 ± 0.04	0.25 ± 0.18	0.27 ± 0.08	0.22 ± 0.1
Sum m18:0-Cer	0.56 ± 0.21	0.49 ± 0.08	0.37 ± 0.22	0.52 ± 0.16	0.35 ± 0.16	0.56 ± 0.12	0.36 ± 0.09	0.54 ± 0.27	0.58 ± 0.12	0.51 ± 0.22
HexosylCeramids (HexCer) 4
Hex18:1/16:0	3.8 ± 1.31	4.08 ± 0.64	3.52 ± 0.55	3.23 ± 0.7	3.25 ± 0.25	3.8 ± 1.13	2.77 ± 0.63	3.32 ± 0.97	3.38 ± 0.79	3.89 ± 1.03
Hex18:1/18:0	0.72 ± 0.32	0.69 ± 0.16	0.63 ± 0.28	0.5 ± 0.09	0.59 ± 0.1	0.8 ± 0.23	0.51 ± 0.2	0.65 ± 0.24	0.71 ± 0.24	0.83 ± 0.33
Hex18:1/20:0	2.84 ± 1.2	2.88 ± 0.61	2.14 ± 0.35	2.18 ± 0.62	1.9 ± 0.54	2.09 ± 0.61	1.74 ± 0.66	2.01 ± 0.8	1.93 ± 0.66	2.47 ± 1.09
Hex18:1/22:0	22.1 ± 8.5	24.3 ± 6.2	19 ± 2.3	20 ± 7.5	16.6 ± 1.6	19.8 ± 4	15.1 ± 5.5	17.2 ± 5.4	19 ± 4.6	20.9 ± 3.5
Hex18:1/24:0	8.61 ± 3.76	8.03 ± 4.85	7.04 ± 3.09	7.4 ± 1.09	6.69 ± 1.84	6.27 ± 2.73	6.2 ± 1.2	6.74 ± 1.13	7.21 ± 2.17	9.16 ± 2.53
Hex18:1/24:1	5.4 ± 2.17	5.13 ± 0.97	5.06 ± 2.16	4.48 ± 1.09	4.39 ± 1.25	4.67 ± 1.9	4.2 ± 0.96	4.31 ± 1.84	4.46 ± 1.19	5.65 ± 1.53
Sum HexCer	43.5 ± 16.2	45.1 ± 12.4	37.4 ± 6.9	37.8 ± 10.6	33.4 ± 4	37.4 ± 7.4	30.5 ± 8.5	34.2 ± 9.6	36.6 ± 8.6	42.9 ± 8.2
Ratio C22-24:C16 HexCer	9.43 ± 1.08	9.1 ± 1.61	8.83 ± 0.88	9.8 ± 1.2	8.5 ± 0.68	8.4 ± 1.81	9.16 ± 1.39	8.56 ± 0.98	9.09 ± 0.52	9.36 ± 1.15
LactosylCeramids (LacCer) 4
Lac18:1/16:0	2.8 ± 0.67	2.59 ± 0.23	2.42 ± 0.51	2.44 ± 0.74	2.81 ± 0.61	2.49 ± 0.57	2.31 ± 0.22	2.84 ± 0.65	2.7 ± 0.5	2.42 ± 0.49
Lac18:1/18:0	6.55 ± 1.1	6.25 ± 2.3	6.15 ± 1.88	5.22 ± 0.98	4.97 ± 1.41	5.22 ± 0.74	4.52 ± 1.32	5.93 ± 1.99	5.85 ± 2.13	6.18 ± 1.93
Sum LacCer	0.47 ± 0.05	0.44 ± 0.11	0.43 ± 0.1	0.38 ± 0.08	0.39 ± 0.09	0.39 ± 0.06	0.34 ± 0.07	0.44 ± 0.13	0.43 ± 0.12	0.43 ± 0.12
DihydroSphingomyelins (DHSM) 4
SM18:0/16:0	19.6 ± 3.9	18.9 ± 2.8	17.4 ± 2.5	17.6 ± 3.4	17.5 ± 2.6	20.6 ± 3	18.1 ± 2.4	19.6 ± 3.2	18.5 ± 2.2	18 ± 2
SM18:0/18:0	15 ± 3.1	16.6 ± 4	13.6 ± 0.7	14.3 ± 2.1	15 ± 4.5	17.9 ± 2.5	16.8 ± 5.4	14.9 ± 1.2	16.2 ± 2.7	16.2 ± 1.7
SM18:0/20:0	10.4 ± 2.6	10.9 ± 4.1	9.1 ± 1.6	9.4 ± 1.4	10.5 ± 3.8	11.1 ± 2.6	11.1 ± 4.2	10.8 ± 3.1	10.4 ± 2.4	11 ± 3.3
SM18:0/22:0	7.43 ± 1.79	7.24 ± 1.85	6.32 ± 0.67	6.18 ± 0.9	7.74 ± 2.2	8.54 ± 1.71	8.4 ± 2.17	7.75 ± 0.97	8.01 ± 1.71	8.28 ± 1.38
SM18:0/23:0	0.71 ± 0.21	0.63 ± 0.12	0.48 ± 0.12	0.67 ± 0.15	0.61 ± 0.17	0.76 ± 0.14	0.83 ± 0.21	0.65 ± 0.05	0.73 ± 0.16	0.72 ± 0.24
SM18:0/24:0	2.52 ± 0.75	2.21 ± 0.67	1.95 ± 0.3	1.82 ± 0.36	2.28 ± 0.48	2.7 ± 0.55	2.3 ± 0.48	2.18 ± 0.34	2.38 ± 0.58	2.49 ± 0.59
SM18:0/24:1	6.52 ± 1.38	6.65 ± 1.93	5.67 ± 0.38	5.96 ± 1.13	6.31 ± 2.05	8.2 ± 2.51	7.28 ± 1.66	6.5 ± 1.59	6.54 ± 1.76	6.79 ± 1.19
Sum DHSM	62.2 ± 10.3	63.1 ± 14.7	54.5 ± 5.3	55.9 ± 7.8	60 ± 13.6	69.8 ± 11.3	64.7 ± 15.2	62.4 ± 7.8	62.7 ± 9.9	63.4 ± 8.1
Ratio C22-24:C16 DHSM	0.9 ± 0.2	0.88 ± 0.11	0.83 ± 0.06	0.84 ± 0.09	0.97 ± 0.21	0.97 ± 0.1	1.03 ± 0.12	0.88 ± 0.12	0.95 ± 0.13	1.02 ± 0.15
Sphingomyelins (SM) 4
SM18:1/14:0	8.71 ± 1.66ab	9.46 ± 1.25a	8.3 ± 2.45ab	8.13 ± 1.55ab	6.58 ± 1.29b	6.99 ± 0.78ab	6.19 ± 0.77b	7.17 ± 2.06ab	7.54 ± 1.46ab	6.34 ± 0.96b
SM18:1/15:0	14.16 ± 6.93	11.05 ± 1.81	9.79 ± 4.85	13.51 ± 2.35	8.93 ± 2.44	10.1 ± 2.05	10.07 ± 3.75	8.89 ± 2.86	10.97 ± 2.72	8.09 ± 2.53
SM18:1/16:0	287 ± 47	274 ± 25	257 ± 19	237 ± 8	235 ± 30	245 ± 16	236 ± 21	269 ± 56	259 ± 20	251 ± 13
SM18:1/16:1	5.74 ± 1.03ab	6.07 ± 0.4a	5.74 ± 1.09ab	4.54 ± 0.57ab	4.73 ± 1.22ab	4.42 ± 0.54ab	4.18 ± 0.79b	4.93 ± 1.15ab	4.75 ± 0.92ab	4.54 ± 0.87ab
SM18:1/17:0	112.2 ± 53.2	83.6 ± 15.3	65.2 ± 27.5	91.9 ± 21.7	68.9 ± 16.5	83.2 ± 13.9	90.6 ± 21.7	78.5 ± 24.6	85.5 ± 20.8	69.5 ± 30.2
SM18:1/18:0	287 ± 42	283 ± 19	255 ± 24	247 ± 9	246 ± 38	259 ± 18	268 ± 16	282 ± 48	284 ± 22	275 ± 16
SM18:1/18:1	11.1 ± 1.7	12.3 ± 0.4	9.8 ± 1.4	9.8 ± 1.6	9.6 ± 3	9.1 ± 1	10.2 ± 2	10.7 ± 2.6	11 ± 1.5	10.8 ± 2.2
SM18:1/20:0	244 ± 39	238 ± 17	214 ± 24	205 ± 12	213 ± 34	218 ± 14	233 ± 21	244 ± 49	238 ± 26	232 ± 11
SM18:1/20:2	3.1 ± 0.26	4.48 ± 0.92	3.52 ± 1.34	3.93 ± 1.01	2.72 ± 0.79	2.9 ± 0.29	3.32 ± 0.82	3.68 ± 1.19	3.41 ± 0.84	2.83 ± 0.5
SM18:1/22:0	423 ± 88	409 ± 52	368 ± 24	334 ± 37	403 ± 92	382 ± 29	427 ± 57	436 ± 74	424 ± 55	438 ± 47
SM18:1/22:1	25.4 ± 5.5	24.8 ± 3.2	20.9 ± 1.4	22.4 ± 3.1	21.8 ± 4.6	20.6 ± 1.3	24.5 ± 0.8	21.5 ± 4.2	22.9 ± 3.9	22.2 ± 2.8
SM18:1/22:2	80.8 ± 17.8	68.2 ± 4	58.2 ± 16.6	60.1 ± 3.7	56.9 ± 6.3	67 ± 9.7	70.3 ± 8.3	60.5 ± 9.2	75.4 ± 3.2	72.2 ± 9.5
SM18:1/23:0	80.8 ± 17.8a	68.2 ± 4abc	58.2 ± 16.6c	60.1 ± 3.7bc	56.9 ± 6.3c	67 ± 9.7abc	70.3 ± 8.3abc	60.5 ± 9.2bc	75.4 ± 3.2ab	72.2 ± 9.5abc
SM18:1/23:1	48.5 ± 16.5	40.1 ± 7.1	32.4 ± 11.7	44.2 ± 5.5	30.4 ± 7.5	41.2 ± 10.4	41.4 ± 9.3	30.5 ± 7.5	40.6 ± 6.2	34.3 ± 9.8
SM18:1/24:0	269 ± 69	235 ± 19	218 ± 41	192 ± 30	228 ± 52	242 ± 38	233 ± 39	235 ± 51	261 ± 38	251 ± 32
SM18:1/24:1	632 ± 143	625 ± 93	548 ± 60	529 ± 100	456 ± 86	574 ± 71	558 ± 68	536 ± 136	564 ± 106	559 ± 45
SM18:1/24:2	70.4 ± 10.2	85.5 ± 13.9	71.3 ± 30.5	63.8 ± 22.9	58.1 ± 14.6	68.6 ± 8.7	66.2 ± 15	65.6 ± 13.5	77.7 ± 15.9	57.9 ± 16.4
SM18:1/24:3	15.3 ± 3.2	18.9 ± 4.7	15.6 ± 7.9	15 ± 5.2	12 ± 3.6	14.9 ± 3	14.8 ± 3.8	13.7 ± 2.5	16.4 ± 5	12.1 ± 4.1
SM18:1/25:0	23.4 ± 6.3a	17 ± 2.4ab	14.8 ± 5ab	15.2 ± 2.7ab	14.6 ± 2.6ab	19.7 ± 7.4ab	16.6 ± 4.2ab	14 ± 3.6b	19.5 ± 3.4ab	17.2 ± 3.9ab
SM18:1/25:1	23.5 ± 5.4a	19.8 ± 2.5ab	15.6 ± 4.8ab	20.3 ± 3.2ab	14.1 ± 3b	20 ± 3.7ab	19.3 ± 3.8ab	15.7 ± 3.4ab	20.6 ± 3.3ab	17.1 ± 5.6ab
SM18:1/25:2	5.17 ± 1.82	4.68 ± 0.6	3.73 ± 1.91	4.97 ± 2.2	3.45 ± 1.39	4.38 ± 0.33	4.74 ± 2.02	3.53 ± 0.96	5.13 ± 1.76	3.7 ± 2.2
SM18:1/26:0	3.42 ± 1.17	2.7 ± 0.3	2.49 ± 0.37	2.21 ± 0.55	2.54 ± 0.63	3.04 ± 0.88	2.33 ± 0.6	2.46 ± 1.05	2.92 ± 0.72	2.64 ± 0.82
SM18:1/26:1	3.74 ± 0.81	3.47 ± 0.3	3.01 ± 0.74	3.29 ± 0.46	2.68 ± 0.47	3.42 ± 0.42	3.08 ± 0.54	2.97 ± 1.09	3.33 ± 0.43	2.96 ± 0.27
SM18:1/26:2	6.85 ± 1.26	6.7 ± 0.97	6.36 ± 3	6.01 ± 2.66	4.78 ± 1.04	6.06 ± 1.23	5.35 ± 1.69	4.62 ± 0.89	6.58 ± 1.87	4.69 ± 1.54
SM18:1/26:3	1.23 ± 0.31	1.19 ± 0.27	1.14 ± 0.42	1.18 ± 0.48	0.93 ± 0.24	1.18 ± 0.38	1.05 ± 0.28	0.9 ± 0.22	1.31 ± 0.37	0.84 ± 0.27
Sum SM	2625 ± 438	2513 ± 203	2229 ± 297	2155 ± 113	2119 ± 332	2324 ± 181	2368 ± 166	2371 ± 443	2465 ± 227	2371 ± 114
Ratio C22-24:C16 SM	5.4 ± 0.3ab	5.48 ± 0.44ab	5.13 ± 0.39b	5.31 ± 0.36b	5.31 ± 0.39b	5.73 ± 0.35ab	6.07 ± 0.41a	5.19 ± 0.28b	5.68 ± 0.48ab	5.74 ± 0.47ab
1 Con: Control; AC: AlgoClay (450mg/kg/feed); FB: Fumonisins (5.29 mg FB1 + FB2/kg/feed) ; FB+AC: Fumonisins (5.75mg FB1 + FB2/kg) plus AlgoClay (450mg/kg)
2 Results are expressed as mean ± SD, n = 5 for groups Con and AC and n = 6 for groups FB and FB+AC. ANOVA was used to assess the difference between groups. Statistically different groups (SNK) are identified by different letters (p < 0.05).
3 FB1 is in ng/g of kidney and the sphingolipids are in pmol/g of kidney
4 in nmol/g of kidney

## Sheet: Table S3
Table S3. Fumonisins and sphingolipids in the lung of pigs fed for 4, 9 and 14 days with diets containing fumonisins alone and in combination with algoclay1
Analytes	Con	AC 4d	AC 9d	AC 14d	FB 4d	FB 9d	FB 14d	FB+AC 4d	FB+AC 9d	FB+AC 14d
Sphingoid Bases 3
d18:0 (Sa)	1796 ± 481c	2495 ± 904abc	2724 ± 715abc	2955 ± 673abc	2688 ± 757abc	2347 ± 516bc	4555 ± 1499a	2668 ± 972abc	4053 ± 1167ab	4653 ± 2713ab
d18:1 (So)	12158 ± 2256	18140 ± 7292	14458 ± 5796	13848 ± 3961	12730 ± 2533	14292 ± 2702	15888 ± 4706	16308 ± 5250	15607 ± 4994	18595 ± 5075
d18:2[4_8]	26.9 ± 6.5	34 ± 11	26.4 ± 7.6	28.5 ± 7.1	28.2 ± 7.4	29 ± 8.7	29.2 ± 6.2	27.6 ± 3.6	26.5 ± 8.4	31 ± 8.2
d18:2[4_11]	90 ± 19	162 ± 73	135 ± 64	105 ± 46	111 ± 45	126 ± 43	116 ± 62	134 ± 56	114 ± 47	141 ± 50
m18:0	31.8 ± 8.2	51.2 ± 36.1	19.8 ± 7.6	27.9 ± 20.8	26.9 ± 14.5	29 ± 5.6	25.2 ± 10.7	33.6 ± 13.3	34.9 ± 21.6	46.2 ± 10.6
m18:1	2.42 ± 0.41abc	3.15 ± 0.83abc	2.95 ± 0.66abc	2.05 ± 0.44bc	3.14 ± 0.91abc	3.34 ± 0.34ab	1.86 ± 0.44c	4.51 ± 2.85a	3.11 ± 1.41abc	2.46 ± 0.37abc
m17:0	68 ± 27	100 ± 45	82 ± 18	63 ± 10	92 ± 30	79 ± 15	57 ± 17	119 ± 60	93 ± 33	78 ± 22
m17:1	70 ± 16ab	102 ± 45a	80 ± 12ab	63 ± 15ab	90 ± 21a	95 ± 8a	52 ± 13b	117 ± 72a	88 ± 31ab	72 ± 13ab
d20:0	42.2 ± 7.3b	40.2 ± 4.2b	54.4 ± 9.6ab	57.6 ± 13.2ab	53.5 ± 13.7ab	43.5 ± 4.4b	68.4 ± 21a	40.7 ± 8.1b	52.8 ± 15.2ab	57.5 ± 14.5ab
d20:1	14.6 ± 2.1	16.9 ± 3.1	15.9 ± 5.2	17.2 ± 2.7	15.7 ± 2.8	16.3 ± 2.3	19.3 ± 4.5	21.1 ± 10.6	17.5 ± 5.4	19.3 ± 4.6
GluSo	49.1 ± 9.4	55.1 ± 16.5	51.4 ± 13.9	43.7 ± 3.8	50.5 ± 12.6	52.8 ± 16.5	55 ± 15.3	62.2 ± 25.2	46.6 ± 7.3	51.2 ± 11.9
LysoSM	468 ± 54	454 ± 49	436 ± 100	439 ± 65	439 ± 40	426 ± 46	473 ± 36	404 ± 45	407 ± 45	515 ± 68
LacSo	113 ± 28	122 ± 49	99 ± 40	94 ± 26	98 ± 37	106 ± 28	80 ± 26	96 ± 29	89 ± 33	98 ± 32
d18:0P (Sa1P)	428 ± 98	489 ± 188	493 ± 162	404 ± 85	622 ± 220	807 ± 307	919 ± 454	516 ± 173	562 ± 184	951 ± 986
d18:1P (So1P)	2360 ± 1187	2376 ± 739	2511 ± 1546	1677 ± 706	3032 ± 1658	4334 ± 1301	2583 ± 1172	2999 ± 1125	2123 ± 1163	2682 ± 1641
Sa:So	0.15 ± 0.02c	0.14 ± 0.02c	0.2 ± 0.05abc	0.23 ± 0.09abc	0.21 ± 0.06abc	0.16 ± 0.02bc	0.29 ± 0.06a	0.16 ± 0.02bc	0.28 ± 0.09a	0.24 ± 0.07ab
Sa1P:So1P	0.2 ± 0.04bc	0.2 ± 0.03bc	0.22 ± 0.06bc	0.26 ± 0.06abc	0.23 ± 0.09bc	0.19 ± 0.04c	0.36 ± 0.06a	0.18 ± 0.04c	0.3 ± 0.1abc	0.32 ± 0.1ab
Ceramids (Cer) 4
18:1/14:0	0.28 ± 0.06b	0.39 ± 0.11a	0.23 ± 0.07bc	0.18 ± 0.02c	0.23 ± 0.07bc	0.2 ± 0.03bc	0.17 ± 0.02c	0.22 ± 0.06bc	0.18 ± 0.06c	0.18 ± 0.04c
18:1/16:0	32.9 ± 7.1bc	46.3 ± 4.5a	35.8 ± 11.6b	22.6 ± 4.9cd	29.1 ± 7.1bc	32.2 ± 4.3bc	18.6 ± 2d	27.7 ± 6.2bc	29 ± 5.1bc	25.7 ± 3.5bc
18:1/17:0	4.9 ± 1.94	4.61 ± 1.24	3.26 ± 0.86	3.42 ± 0.61	3.42 ± 0.68	3.56 ± 0.19	3.12 ± 1.3	3.26 ± 0.62	2.91 ± 0.99	2.67 ± 1.56
18:1/18:0	4.7 ± 1.15bc	6.91 ± 0.94a	5.11 ± 1.66bc	3.41 ± 0.78cd	4.09 ± 1.15bc	5.28 ± 0.78b	2.86 ± 0.42d	4.44 ± 0.88bc	4.67 ± 0.77bc	4.77 ± 0.74bc
18:1/18:1	0.12 ± 0.07	0.34 ± 0.15	0.2 ± 0.14	0.19 ± 0.14	0.14 ± 0.05	0.25 ± 0.11	0.14 ± 0.07	0.21 ± 0.15	0.19 ± 0.11	0.28 ± 0.06
18:1/20:0	3.26 ± 0.67b	4.19 ± 0.61a	3.35 ± 1.12b	2.13 ± 0.21c	2.68 ± 0.74bc	3.05 ± 0.45bc	2.17 ± 0.4c	3.01 ± 0.61bc	2.99 ± 0.54bc	2.79 ± 0.4bc
18:1/22:0	7.03 ± 0.95ab	10.21 ± 1.19a	7.58 ± 2.37b	5.39 ± 1.51b	6.66 ± 1.92b	7.55 ± 1.11b	4.63 ± 0.56b	7.5 ± 1.86b	7.36 ± 1.78b	6.6 ± 1.44b
18:1/22:1	1.12 ± 0.19ab	1.41 ± 0.13a	1 ± 0.41ab	0.85 ± 0.22b	0.9 ± 0.24b	1.15 ± 0.24ab	0.84 ± 0.18b	0.87 ± 0.18b	0.99 ± 0.16ab	1.03 ± 0.1ab
18:1/22:2	1.45 ± 0.24ab	1.9 ± 0.2a	1.34 ± 0.43b	0.97 ± 0.18b	1.34 ± 0.45b	1.27 ± 0.3b	1.11 ± 0.26b	1.15 ± 0.31b	1.21 ± 0.44b	1.1 ± 0.16b
18:1/23:0	6.21 ± 1.56ab	7.74 ± 1.45a	5.18 ± 1.99ab	4.67 ± 1.49ab	5.55 ± 1.23ab	6.08 ± 0.5ab	3.86 ± 1.01b	5.74 ± 0.72ab	6.05 ± 2.44ab	4.54 ± 1.63b
18:1/23:1	0.99 ± 0.32	0.91 ± 0.27	0.61 ± 0.15	0.67 ± 0.18	0.68 ± 0.19	0.83 ± 0.14	0.6 ± 0.22	0.6 ± 0.09	0.81 ± 0.32	0.62 ± 0.28
18:1/24:0	16.6 ± 2bc	24.8 ± 3.9a	18.4 ± 6.3b	13 ± 3.7bc	17 ± 4.2bc	18.6 ± 2.6b	11.7 ± 1.5c	18.6 ± 4.6b	17.1 ± 3.7bc	14.6 ± 2.4bc
18:1/24:1	17.3 ± 2.5ab	22 ± 2a	18.2 ± 8ab	13.4 ± 1.3b	14.5 ± 3.5b	18 ± 2.2ab	12.7 ± 3.2b	16.4 ± 2.6ab	15 ± 3.4b	15 ± 1.5ab
18:1/24:2	28.2 ± 5ab	34.8 ± 2.4a	24.7 ± 7.2b	20.4 ± 3.4b	22.4 ± 5.5b	21.9 ± 3.7b	20.1 ± 3.2b	21.7 ± 3.3b	22.6 ± 4.9b	20.3 ± 5b
18:1/25:1	1.48 ± 0.26ab	1.84 ± 0.22a	1.34 ± 0.53ab	1.01 ± 0.28b	1.31 ± 0.24ab	1.44 ± 0.19ab	1.1 ± 0.19b	1.32 ± 0.24ab	1.18 ± 0.48b	1.14 ± 0.28b
18:1/26:0	1.38 ± 0.33ab	1.92 ± 0.27a	1.68 ± 0.86ab	1.09 ± 0.1b	1.57 ± 0.55ab	1.33 ± 0.4ab	1.11 ± 0.21b	1.36 ± 0.36ab	1.21 ± 0.23b	0.97 ± 0.08b
18:1/26:1	1.82 ± 0.45ab	2.3 ± 0.31a	2.06 ± 0.99ab	1.33 ± 0.15b	1.57 ± 0.38ab	1.74 ± 0.46ab	1.39 ± 0.14b	1.68 ± 0.32ab	1.47 ± 0.27b	1.3 ± 0.09b
18:1/26:2	0.57 ± 0.12	0.74 ± 0.17	0.59 ± 0.33	0.42 ± 0.08	0.48 ± 0.11	0.46 ± 0.1	0.46 ± 0.11	0.5 ± 0.14	0.47 ± 0.12	0.42 ± 0.12
Sum Cer	130 ± 18b	173 ± 16a	131 ± 41b	95 ± 15bc	114 ± 25bc	125 ± 14b	87 ± 11c	116 ± 19bc	115 ± 23bc	104 ± 16bc
Ratio C22-24:C16 Cer	2.47 ± 0.43ab	2.25 ± 0.2b	2.17 ± 0.36b	2.65 ± 0.32ab	2.42 ± 0.42ab	2.35 ± 0.16ab	2.98 ± 0.12a	2.68 ± 0.43ab	2.45 ± 0.36ab	2.48 ± 0.15ab
d18:2-Ceramids 4
18:2/16:0	1.35 ± 0.32abc	1.86 ± 0.27a	1.53 ± 0.37ab	1.04 ± 0.19bc	1.11 ± 0.32bc	1.28 ± 0.38abc	0.83 ± 0.22c	1 ± 0.25bc	1.02 ± 0.21bc	1 ± 0.29bc
18:2/18:0	0.24 ± 0.07ab	0.33 ± 0.06a	0.29 ± 0.13ab	0.17 ± 0.02b	0.19 ± 0.09b	0.25 ± 0.04ab	0.11 ± 0.04c	0.16 ± 0.04b	0.19 ± 0.04b	0.21 ± 0.05ab
18:2/20:0	0.48 ± 0.17ab	0.58 ± 0.07a	0.51 ± 0.26ab	0.32 ± 0.03ab	0.35 ± 0.16ab	0.42 ± 0.12ab	0.29 ± 0.07b	0.34 ± 0.06ab	0.38 ± 0.1ab	0.36 ± 0.1ab
18:2/22:0	1.1 ± 0.29ab	1.36 ± 0.25a	1.07 ± 0.3ab	0.86 ± 0.23ab	0.91 ± 0.29ab	1.03 ± 0.24ab	0.73 ± 0.16b	0.81 ± 0.22b	0.93 ± 0.15ab	0.98 ± 0.24ab
18:2/23:0	0.14 ± 0.06	0.17 ± 0.07	0.14 ± 0.05	0.13 ± 0.02	0.12 ± 0.02	0.14 ± 0.04	0.09 ± 0.02	0.12 ± 0.06	0.13 ± 0.06	0.1 ± 0.05
18:2/24:0	0.65 ± 0.11ab	0.87 ± 0.15a	0.71 ± 0.3ab	0.51 ± 0.16b	0.62 ± 0.24ab	0.64 ± 0.15ab	0.41 ± 0.08b	0.59 ± 0.15ab	0.54 ± 0.12ab	0.52 ± 0.16b
18:2/24:1	1.42 ± 0.31ab	1.7 ± 0.25a	1.39 ± 0.48ab	1.17 ± 0.19ab	1.01 ± 0.26b	1.34 ± 0.27ab	1.02 ± 0.17b	1.11 ± 0.23b	1.11 ± 0.24b	1.26 ± 0.31ab
Sum d18:2-Cer	5.39 ± 1.17abc	6.86 ± 0.93a	5.65 ± 1.76ab	4.19 ± 0.77bc	4.31 ± 1.29bc	5.1 ± 1.09abc	3.48 ± 0.59c	4.13 ± 0.8bc	4.31 ± 0.69bc	4.43 ± 1.08bc
Ratio C22-24:C16 d18:2-Cer	2.49 ± 0.49ab	2.22 ± 0.22ab	2.15 ± 0.32b	2.57 ± 0.24ab	2.42 ± 0.27ab	2.56 ± 0.47ab	2.78 ± 0.38ab	2.69 ± 0.46ab	2.7 ± 0.5ab	2.91 ± 0.3a
m18:1-Ceramids 3
m18:1/22:0	33.2 ± 10.2	38 ± 14.3	24.9 ± 4.5	27 ± 10.3	33.4 ± 10.5	28 ± 11.7	23.7 ± 5.3	34.6 ± 16.5	29.7 ± 9.9	35.6 ± 15.5
m18:1/24:1	173 ± 54ab	190 ± 44a	140 ± 74ab	127 ± 73ab	91 ± 50b	176 ± 46ab	106 ± 31ab	188 ± 74ab	142 ± 55ab	215 ± 102a
Sum m18:1-Cer	207 ± 61	228 ± 54	165 ± 78	154 ± 77	125 ± 56	204 ± 52	130 ± 29	223 ± 83	171 ± 64	251 ± 116
DihydroCeramids (DHCer) 4
18:0/16:0	1.46 ± 0.39	2.35 ± 0.72	1.72 ± 0.8	1.45 ± 0.31	1.8 ± 0.42	1.51 ± 0.2	1.49 ± 0.13	1.47 ± 0.79	1.43 ± 0.21	1.71 ± 0.49
18:0/18:0	0.2 ± 0.08	0.36 ± 0.13	0.31 ± 0.19	0.18 ± 0.05	0.23 ± 0.07	0.35 ± 0.08	0.17 ± 0.05	0.33 ± 0.17	0.26 ± 0.05	0.34 ± 0.13
18:0/22:0	0.35 ± 0.08abc	0.55 ± 0.12a	0.5 ± 0.2ab	0.26 ± 0.06c	0.42 ± 0.11abc	0.43 ± 0.05abc	0.3 ± 0.07bc	0.51 ± 0.21ab	0.4 ± 0.1abc	0.43 ± 0.09abc
18:0/23:0	0.16 ± 0.05	0.21 ± 0.07	0.15 ± 0.11	0.12 ± 0.05	0.16 ± 0.04	0.15 ± 0.03	0.15 ± 0.08	0.19 ± 0.1	0.16 ± 0.08	0.17 ± 0.08
18:0/24:0	1.22 ± 0.34	1.93 ± 0.42	1.85 ± 1.2	0.96 ± 0.21	1.59 ± 0.56	1.45 ± 0.27	1.09 ± 0.3	1.43 ± 0.45	1.25 ± 0.41	1.36 ± 0.41
18:0/24:1	0.57 ± 0.17	0.92 ± 0.25	0.83 ± 0.51	0.46 ± 0.05	0.75 ± 0.36	0.67 ± 0.15	0.54 ± 0.21	0.89 ± 0.74	0.69 ± 0.29	0.79 ± 0.15
Sum DHCer	3.97 ± 0.91	6.33 ± 1.5	5.36 ± 2.83	3.45 ± 0.54	4.95 ± 1.34	4.56 ± 0.19	3.74 ± 0.55	4.81 ± 2.3	4.2 ± 0.97	4.79 ± 1.15
Ratio C22-24:C16 DHCer	1.62 ± 0.3	1.58 ± 0.25	1.87 ± 0.41	1.28 ± 0.33	1.61 ± 0.48	1.83 ± 0.44	1.4 ± 0.37	2.23 ± 0.58	1.77 ± 0.66	1.65 ± 0.3
Other Ceramids 3
m17:0/16:0	20.7 ± 12.7	28.4 ± 8.5	16.3 ± 8	15.7 ± 6.2	19.9 ± 8.7	14.2 ± 5.1	12.7 ± 3.1	21.3 ± 8.1	15.7 ± 9.4	20.5 ± 14
m17:1/24:1	105.9 ± 42.9	55.6 ± 58.6	101.4 ± 49.2	109.8 ± 34.8	98.8 ± 51.8	121.4 ± 27.3	94.4 ± 39.9	88.6 ± 39.7	77.3 ± 40.2	103 ± 28
m18:0/22:0	101 ± 26	100 ± 41	63 ± 14	66 ± 14	80 ± 37	77 ± 18	63 ± 14	102 ± 47	81 ± 29	97 ± 38
m18:0/24:0	118 ± 51	147 ± 77	60 ± 24	65 ± 25	105 ± 87	95 ± 30	58 ± 20	128 ± 90	93 ± 43	99 ± 46
m18:0/24:1	119 ± 44	120 ± 65	71 ± 70	73 ± 17	91 ± 77	109 ± 51	73 ± 45	160 ± 161	89 ± 65	151 ± 112
Sum m18:0-Cer	337 ± 118	367 ± 182	194 ± 104	204 ± 53	276 ± 200	282 ± 95	194 ± 72	390 ± 296	262 ± 135	347 ± 194
HexosylCeramids (HexCer) 4
Hex18:1/16:0	5.85 ± 0.44a	5.51 ± 0.38a	4.67 ± 1.4ab	3.61 ± 0.98bc	4.24 ± 1.24abc	5.16 ± 0.76ab	3.02 ± 0.6c	5.6 ± 2.28ab	4.19 ± 0.41abc	4.61 ± 1.03ab
Hex18:1/18:0	0.37 ± 0.07a	0.38 ± 0.06a	0.28 ± 0.2ab	0.18 ± 0.03ab	0.26 ± 0.09ab	0.39 ± 0.12a	0.17 ± 0.11b	0.31 ± 0.15ab	0.29 ± 0.12ab	0.32 ± 0.11ab
Hex18:1/20:0	1.15 ± 0.19	1.54 ± 0.19	1.18 ± 0.53	0.82 ± 0.17	1.08 ± 0.45	1.24 ± 0.37	0.91 ± 0.31	1.5 ± 0.5	0.86 ± 0.23	1.11 ± 0.46
Hex18:1/22:0	12.1 ± 1.8ab	12.6 ± 1a	9.5 ± 3abc	7.8 ± 2.5bc	9.9 ± 3.2abc	11 ± 2.9abc	7.2 ± 1.3c	11.3 ± 3.9abc	8.3 ± 1.8abc	10.7 ± 1.6abc
Hex18:1/24:0	13.7 ± 0.7ab	15.3 ± 2.1a	12.7 ± 4.9ab	9.5 ± 3.1b	13.6 ± 4.3ab	13.6 ± 3.7ab	10 ± 1.9ab	14.2 ± 4.1ab	10.4 ± 2.2ab	11.7 ± 0.9ab
Hex18:1/24:1	11.9 ± 1	12 ± 0.9	9.9 ± 3.2	8.9 ± 1.5	9.4 ± 2.1	10.2 ± 1.9	8.1 ± 1	11.2 ± 3.5	8.2 ± 1.6	10.3 ± 1.6
Sum HexCer	45.1 ± 3.1ab	47.3 ± 3.3a	38.2 ± 12.5ab	30.9 ± 7.8b	38.5 ± 11ab	41.6 ± 9.2ab	29.4 ± 4.5b	44.2 ± 13ab	32.2 ± 6.1ab	38.7 ± 4.3ab
Ratio C22-24:C16 HexCer	6.46 ± 0.31ab	7.25 ± 0.62ab	6.83 ± 0.57ab	7.33 ± 0.9ab	7.8 ± 1.27ab	6.71 ± 0.88ab	8.48 ± 0.96a	6.9 ± 1.49ab	6.38 ± 0.87b	7.27 ± 0.98ab
LactosylCeramids (LacCer) 4
Lac18:1/16:0	4.46 ± 0.85	3.97 ± 0.6	3.5 ± 1.54	2.9 ± 0.74	3.49 ± 0.84	3.02 ± 0.74	3.35 ± 0.66	3.1 ± 0.78	2.62 ± 0.73	2.82 ± 1.25
Lac18:1/24:0	3.13 ± 0.73	4.23 ± 0.87	4.18 ± 3.02	2.09 ± 0.6	3.96 ± 1.61	3.44 ± 1.35	2.61 ± 0.63	3.2 ± 1.48	2.68 ± 1.1	2.49 ± 0.57
Sum LacCer	7.58 ± 1.44	8.2 ± 1.3	7.68 ± 4.46	5 ± 1.31	7.45 ± 2.39	6.46 ± 2.09	5.97 ± 1.17	6.3 ± 1.94	5.3 ± 1.76	5.31 ± 1.47
Ratio C22-24:C16 LacCer	0.71 ± 0.12	1.07 ± 0.2	1.1 ± 0.39	0.72 ± 0.08	1.1 ± 0.26	1.1 ± 0.21	0.78 ± 0.17	1.04 ± 0.38	1 ± 0.26	1.16 ± 0.87
DihydroSphingomyelins (DHSM) 4
SM18:0/16:0	35.1 ± 7	29.6 ± 5.2	28.3 ± 10	27 ± 5.6	27 ± 5.4	27.8 ± 4.4	28.1 ± 4.8	28 ± 8.8	26.2 ± 6.2	33.5 ± 3.3
SM18:0/18:0	4.04 ± 1.36	3.6 ± 0.87	3.82 ± 2.24	2.92 ± 0.8	3.58 ± 1.33	3.27 ± 0.56	3.1 ± 0.75	3.41 ± 1.24	2.92 ± 0.92	4.19 ± 1.12
SM18:0/20:0	8.34 ± 1.97a	3.48 ± 0.82b	3.46 ± 2.02b	6.01 ± 1.26a	3.15 ± 1.21b	2.81 ± 0.64b	6.81 ± 1.67a	3.24 ± 1.23b	2.53 ± 0.9b	7.74 ± 1.89a
SM18:0/22:0	10.5 ± 3.3	10.3 ± 1.8	10.3 ± 5.8	7.3 ± 1.7	9.9 ± 3.9	8.5 ± 1.4	8.7 ± 1.5	10.3 ± 3.7	8.2 ± 2.4	11.5 ± 2.3
SM18:0/23:0	0.72 ± 0.19	0.61 ± 0.11	0.52 ± 0.23	0.55 ± 0.14	0.62 ± 0.14	0.57 ± 0.06	0.67 ± 0.16	0.68 ± 0.33	0.61 ± 0.29	0.73 ± 0.31
SM18:0/24:0	4.89 ± 1.5	6.08 ± 1.5	6.17 ± 4.24	3.72 ± 1.02	5.51 ± 2.51	4.88 ± 1.39	4.04 ± 0.97	5.37 ± 1.91	4.2 ± 1.31	5.32 ± 1.25
SM18:0/24:1	9.7 ± 4.1	8.9 ± 2	9.9 ± 7.6	6.7 ± 1.4	8.3 ± 4.1	7.2 ± 1.9	8.4 ± 1.9	10.7 ± 7.6	6.3 ± 1.7	10 ± 2.4
Sum DHSM	73.3 ± 18.7	62.5 ± 9.2	62.5 ± 31.2	54.1 ± 10.7	58 ± 16.4	55.1 ± 8	59.8 ± 10.7	61.7 ± 24	51 ± 13.1	73 ± 10.2
Ratio C22-24:C16 DHSM	0.72 ± 0.12	0.89 ± 0.23	0.88 ± 0.29	0.68 ± 0.11	0.89 ± 0.34	0.77 ± 0.21	0.77 ± 0.07	0.95 ± 0.22	0.74 ± 0.09	0.82 ± 0.11
Sphingomyelins (SM) 4
SM18:1/14:0	5.12 ± 0.77a	4.55 ± 0.52ab	4.15 ± 0.93b	4.07 ± 0.52b	3.98 ± 0.5b	3.85 ± 0.8b	3.68 ± 0.45b	3.45 ± 0.47b	3.72 ± 0.56b	3.86 ± 0.21b
SM18:1/15:0	5.25 ± 1.95a	3.31 ± 0.56ab	2.63 ± 0.66b	4.17 ± 1.43ab	3.18 ± 0.71ab	3.18 ± 0.67ab	3.85 ± 1.68ab	2.49 ± 0.46b	3.28 ± 1.43ab	2.98 ± 0.9ab
SM18:1/16:0	208 ± 15a	182 ± 14b	179 ± 22b	183 ± 16b	177 ± 18b	178 ± 17b	174 ± 16b	174 ± 13b	171 ± 12b	196 ± 7ab
SM18:1/16:1	4.12 ± 1.04a	3.61 ± 0.75ab	3.66 ± 0.93ab	3.22 ± 0.54ab	3.32 ± 0.69ab	3.14 ± 0.81ab	2.59 ± 0.32b	2.79 ± 0.43ab	2.82 ± 0.3ab	3.19 ± 0.53ab
SM18:1/17:0	43.7 ± 12.2	30.8 ± 5.2	25.2 ± 3	36.2 ± 9.6	31.5 ± 5.8	33.3 ± 4.1	35 ± 9.9	28.5 ± 6	30.8 ± 9.7	29.8 ± 10.1
SM18:1/18:0	196 ± 29	167 ± 18	165 ± 45	153 ± 26	162 ± 27	164 ± 26	160 ± 26	149 ± 12	150 ± 23	184 ± 24
SM18:1/18:1	6.27 ± 1.26	5.55 ± 0.84	5.82 ± 1.08	5.6 ± 0.58	5.35 ± 0.74	5.36 ± 0.95	5.15 ± 0.54	4.9 ± 0.29	5.26 ± 0.41	5.92 ± 0.66
SM18:1/20:0	57.6 ± 8	51.7 ± 6.9	50.4 ± 15.9	46.5 ± 7	48.7 ± 8.1	48.7 ± 7.5	50.1 ± 8.5	47.6 ± 3.2	45.1 ± 7	55.5 ± 8.3
SM18:1/20:2	0.58 ± 0.16	0.61 ± 0.19	0.58 ± 0.23	0.54 ± 0.16	0.58 ± 0.2	0.49 ± 0.08	0.52 ± 0.19	0.53 ± 0.15	0.53 ± 0.16	0.52 ± 0.11
SM18:1/22:0	188 ± 15	175 ± 9	165 ± 28	152 ± 19	174 ± 23	168 ± 18	163 ± 18	163 ± 18	165 ± 17	182 ± 13
SM18:1/22:1	39.2 ± 6.4	31.4 ± 2	32 ± 14.2	29.3 ± 8.1	31.4 ± 4.3	30.9 ± 6.8	35.9 ± 11	27.6 ± 4.4	27.7 ± 6	36 ± 7.5
SM18:1/22:2	11.51 ± 3.08	9.61 ± 0.92	8.88 ± 2.96	8.16 ± 3.22	9.96 ± 1.66	8.35 ± 2.45	10.9 ± 4.07	8.4 ± 1.76	8.09 ± 2.81	9.38 ± 0.73
SM18:1/23:0	39.2 ± 11.8	31.4 ± 5.2	24.3 ± 7.8	26.8 ± 6.5	30.1 ± 5.7	29 ± 4.5	28.1 ± 10.8	26.2 ± 4.2	29.5 ± 11.7	28.7 ± 7.7
SM18:1/23:1	23.8 ± 8.9	15.8 ± 3.7	12.2 ± 3.6	15.6 ± 5.4	14.8 ± 3.5	15.8 ± 3	17.2 ± 7.2	12.9 ± 3.1	15.4 ± 7.1	16.4 ± 6.1
SM18:1/24:0	233.7 ± 48	235.6 ± 24.9	209.3 ± 69.7	175.8 ± 21	213.4 ± 50.1	208.8 ± 33.7	186.2 ± 31.5	193.6 ± 23.9	194.9 ± 25.7	215.2 ± 17
SM18:1/24:1	291 ± 40	265 ± 18	259 ± 83	253 ± 31	250 ± 42	255 ± 36	270 ± 43	253 ± 14	235 ± 22	288 ± 25
SM18:1/24:2	127 ± 27	119 ± 4	105 ± 21	96 ± 19	112 ± 16	98 ± 22	106 ± 25	101 ± 12	102 ± 24	110 ± 19
SM18:1/24:3	6.28 ± 1.8	5.94 ± 0.31	5.14 ± 1.58	4.61 ± 1.19	5.45 ± 0.93	4.74 ± 1.17	4.82 ± 1.35	4.71 ± 0.54	4.93 ± 1.58	4.96 ± 1.21
SM18:1/25:0	6.65 ± 2.3	5.99 ± 1.35	4.7 ± 2.9	4.78 ± 1.22	5.39 ± 1.16	5.49 ± 1.21	4.69 ± 2.01	4.31 ± 0.75	5.21 ± 2.45	4.5 ± 1.88
SM18:1/25:1	12.8 ± 4.23	9.94 ± 1.52	7.64 ± 2.67	8.87 ± 3.11	8.98 ± 1.97	9.34 ± 2.14	9.77 ± 3.75	8.06 ± 1.05	8.73 ± 3.78	8.98 ± 2.85
SM18:1/25:2	3.98 ± 1.68	2.82 ± 0.53	2.09 ± 0.63	2.73 ± 1.14	2.85 ± 0.5	2.54 ± 0.69	3.11 ± 1.6	2.26 ± 0.41	2.69 ± 1.39	2.29 ± 0.92
SM18:1/26:0	1.63 ± 0.63	1.93 ± 0.37	1.89 ± 1.21	1.19 ± 0.15	1.68 ± 0.57	1.63 ± 0.54	1.24 ± 0.25	1.36 ± 0.28	1.42 ± 0.27	1.27 ± 0.15
SM18:1/26:1	8.52 ± 2.68	7.97 ± 0.89	8.16 ± 3.82	7 ± 1.82	7.12 ± 2.03	7.3 ± 1.77	7.72 ± 1.5	6.81 ± 1.07	6.54 ± 0.81	8.09 ± 0.96
SM18:1/26:2	7.97 ± 2.51	8.11 ± 0.87	6.59 ± 1.86	5.58 ± 1.09	6.95 ± 1.46	6.12 ± 1.66	6.18 ± 1.68	5.84 ± 0.75	6.61 ± 1.9	6.58 ± 1.74
SM18:1/26:3	1.48 ± 0.42	1.5 ± 0.19	1.28 ± 0.49	1.03 ± 0.24	1.28 ± 0.27	1.25 ± 0.32	1.09 ± 0.28	1.03 ± 0.21	1.16 ± 0.38	1.14 ± 0.31
Sum SM	1530 ± 214	1377 ± 75	1290 ± 315	1229 ± 156	1310 ± 189	1292 ± 180	1292 ± 199	1232 ± 96	1227 ± 165	1406 ± 70
Ratio C22-24:C16 SM	4.51 ± 0.39	4.81 ± 0.38	4.44 ± 0.6	4.07 ± 0.23	4.65 ± 0.38	4.5 ± 0.37	4.64 ± 0.51	4.48 ± 0.24	4.49 ± 0.39	4.48 ± 0.18
1 Con: Control; AC: AlgoClay (450mg/kg/feed); FB: Fumonisins (5.29 mg FB1 + FB2/kg/feed) ; FB+AC: Fumonisins (5.75mg FB1 + FB2/kg) plus AlgoClay (450mg/kg)
2 Results are expressed as mean ± SD, n = 5 for groups Con and AC and n = 6 for groups FB and FB+AC. ANOVA was used to assess the difference between groups. Statistically different groups (SNK) are identified by different letters (p < 0.05).
3 Sphingolipids are in pmol/g of lung
4 in nmol/g of lung

## Sheet: Table S4
Table S4. Fumonisins and sphingolipids in the plasma of pigs fed for 4, 9 and 14 days with diets containing fumonisins alone and in combination with algoclay1
Analytes2	Con	AC 4d	AC 9d	AC 14d	FB 4d	FB 9d	FB 14d	FB+AC 4d	FB+AC 9d	FB+AC 14d
Sphingoid Bases 3
d18:0 (Sa)	25.8 ± 4.1	33.7 ± 8.7	31.2 ± 7.4	32.1 ± 6.9	28.5 ± 2.1	29.5 ± 8.7	38.3 ± 5.8	36.7 ± 5.8	38 ± 11.3	33.5 ± 8.2
d18:1 (So)	74 ± 10	99 ± 35	85 ± 13	84 ± 17	84 ± 15	85 ± 19	97 ± 17	121 ± 35	108 ± 31	89 ± 17
m18:1	0.34 ± 0.05	0.38 ± 0.06	0.36 ± 0.04	0.37 ± 0.06	0.34 ± 0.08	0.41 ± 0.09	0.36 ± 0.09	0.32 ± 0.03	0.41 ± 0.06	0.35 ± 0.08
d20:0	31.1 ± 5.4	30.1 ± 2.7	36.8 ± 7	37.3 ± 8.1	29.8 ± 4.8	27.5 ± 4	33.1 ± 6.8	34.6 ± 4.3	33.8 ± 5.7	32.5 ± 7.7
d20:1	28.5 ± 4.8	26.2 ± 3.9	29.8 ± 6.4	30.5 ± 5.1	26.9 ± 4.2	24.3 ± 3.9	26.9 ± 4.8	27.9 ± 3.1	28.1 ± 3.4	27 ± 4.5
LysoSM	29 ± 9	32.9 ± 9.5	30.9 ± 11.5	33.4 ± 9.6	33 ± 5.7	41 ± 5	33.7 ± 5.4	35.7 ± 3.8	30.2 ± 3.7	34.5 ± 4.3
18:1/2:0	2.28 ± 0.21	2.42 ± 0.26	2.32 ± 0.11	2.44 ± 0.32	2.58 ± 0.26	2.46 ± 0.42	2.41 ± 0.16	2.48 ± 0.26	2.46 ± 0.23	2.72 ± 0.28
d18:0P (Sa1P)	109 ± 76e	230 ± 85bc	168 ± 45cd	103 ± 21e	206 ± 84bcd	281 ± 134abc	526 ± 206a	269 ± 102abc	412 ± 152ab	489 ± 237a
d18:1P (So1P)	1346 ± 397	1414 ± 246	1298 ± 364	1338 ± 201	1540 ± 226	1774 ± 606	1725 ± 357	1764 ± 213	1812 ± 268	1682 ± 206
Sa:So	0.35 ± 0.03	0.35 ± 0.03	0.37 ± 0.05	0.38 ± 0.04	0.35 ± 0.05	0.34 ± 0.04	0.4 ± 0.02	0.31 ± 0.04	0.35 ± 0.02	0.38 ± 0.06
Sa1P:So1P	0.09 ± 0.08d	0.16 ± 0.05abc	0.15 ± 0.09bc	0.08 ± 0.02d	0.13 ± 0.04bc	0.16 ± 0.06abc	0.3 ± 0.06a	0.15 ± 0.04abc	0.22 ± 0.05ab	0.28 ± 0.1ab
Ceramids (Cer) 3
18:1/14:0	6.32 ± 1.09	7.62 ± 2.82	6.97 ± 2.56	6.17 ± 1.11	6.78 ± 1.33	9.16 ± 1.64	7.8 ± 1.5	7.82 ± 1.77	8.39 ± 2.08	7.98 ± 2.38
18:1/16:0	496 ± 129	529 ± 77	545 ± 161	412 ± 88	427 ± 80	664 ± 165	503 ± 67	493 ± 51	539 ± 111	558 ± 138
18:1/17:0	84.7 ± 34.2	61.5 ± 27.7	73.7 ± 64.4	73.8 ± 36.3	65.2 ± 55.6	126.8 ± 44.4	124 ± 24.5	74.7 ± 37.7	58.3 ± 40.4	88.5 ± 65.4
18:1/18:0	149 ± 86c	175 ± 75bc	204 ± 108bc	96 ± 17c	128 ± 27c	389 ± 117a	120 ± 33c	169 ± 35bc	285 ± 103ab	286 ± 126ab
18:1/20:0	127 ± 69bc	162 ± 44abc	178 ± 110abc	84 ± 32c	113 ± 36bc	305 ± 70a	97 ± 18c	160 ± 36abc	232 ± 99ab	247 ± 93ab
18:1/22:0	277 ± 86ab	301 ± 63ab	314 ± 113ab	218 ± 58b	259 ± 45ab	401 ± 39a	298 ± 54ab	320 ± 43ab	335 ± 92ab	337 ± 103ab
18:1/23:0	115 ± 41ab	123 ± 24ab	119 ± 45ab	91 ± 38b	106 ± 32b	181 ± 16a	108 ± 23ab	125 ± 24ab	137 ± 32ab	143 ± 54ab
18:1/24:0	632 ± 309bc	768 ± 189abc	774 ± 420abc	494 ± 221c	571 ± 194bc	1112 ± 125a	615 ± 179bc	713 ± 124bc	873 ± 322ab	852 ± 209ab
18:1/24:1	444 ± 149bc	490 ± 59abc	465 ± 108bc	412 ± 72bc	387 ± 71c	679 ± 74a	420 ± 45bc	544 ± 107abc	584 ± 139ab	607 ± 122ab
18:1/24:2	109 ± 35	129 ± 16	119 ± 46	103 ± 25	94 ± 14	175 ± 26	112 ± 6	140 ± 29	152 ± 46	155 ± 49
18:1/25:1	55 ± 7.6	61.3 ± 8.7	57.2 ± 9.4	56.3 ± 8.7	51.1 ± 2.8	66.1 ± 11.2	64 ± 9.9	64.8 ± 4.8	62.5 ± 9.3	64.9 ± 10.9
18:1/26:0	64.2 ± 6.5	69.8 ± 7.5	68.3 ± 13.7	64 ± 3.7	62.4 ± 3.8	64.8 ± 13.2	66.2 ± 11.3	77.8 ± 8.9	67.2 ± 7.8	66.9 ± 7.7
Sum Cer	2560 ± 891b	2876 ± 514ab	2924 ± 1126ab	2111 ± 541b	2270 ± 433b	4173 ± 480a	2535 ± 347b	2889 ± 356ab	3334 ± 939ab	3415 ± 841ab
Ratio C22-24:C16 Cer	3.1 ± 0.5	3.4 ± 0.2	3.2 ± 0.4	3.2 ± 0.4	3.4 ± 0.9	4 ± 0.7	3.1 ± 0.3	3.7 ± 0.3	3.8 ± 0.5	3.8 ± 0.4
d18:2-Ceramids 3
18:2/16:0	58.1 ± 11.9	61 ± 4.3	61.4 ± 9.2	50 ± 8.7	52.9 ± 7.1	62 ± 10.2	52.6 ± 4.9	59.3 ± 5.3	61.6 ± 5.7	62.5 ± 9
DihydroCeramids (DHCer) 3
18:0/24:0	33 ± 15.2b	50.4 ± 32.4ab	38.8 ± 25.3ab	31.5 ± 7.5b	31.8 ± 3.7b	44.5 ± 7.7ab	67.6 ± 27.5a	48.3 ± 9.9ab	42.1 ± 13.7ab	43 ± 13.5ab
Other Ceramids 3
m18:0/24:1	44.3 ± 4.7	42.6 ± 5.2	42.8 ± 3.5	42 ± 2.9	38.9 ± 2.5	41.4 ± 4.9	41.6 ± 5.5	45.3 ± 3.3	43.8 ± 5	45.9 ± 5.1
HexosylCeramids (HexCer) 3
Hex18:1/16:0	206 ± 123	188 ± 44	181 ± 89	183 ± 82	146 ± 33	240 ± 63	131 ± 41	235 ± 54	173 ± 59	211 ± 96
Hex18:1/24:0	398 ± 76	333 ± 88	384 ± 60	381 ± 128	351 ± 46	371 ± 76	389 ± 116	482 ± 143	340 ± 63	350 ± 40
Hex18:1/24:1	347 ± 169	277 ± 97	279 ± 131	214 ± 179	284 ± 178	337 ± 197	250 ± 119	362 ± 277	256 ± 169	363 ± 171
Sum HexCer	951 ± 324	797 ± 132	844 ± 257	778 ± 335	781 ± 205	948 ± 300	770 ± 216	1079 ± 433	769 ± 211	924 ± 270
Ratio C22-24:C16 HexCer	4.7 ± 2.4	3.3 ± 0.4	4.4 ± 2	3.5 ± 1.2	4.4 ± 1	3 ± 0.6	5.1 ± 1.4	3.5 ± 0.9	3.6 ± 1.1	3.7 ± 1.1
LactosylCeramids (LacCer) 3
Lac18:1/16:0	526 ± 285	553 ± 228	532 ± 199	454 ± 271	461 ± 136	644 ± 381	552 ± 183	467 ± 155	369 ± 103	490 ± 140
DihydroSphingomyelins (DHSM) 3
SM18:0/16:0	2288 ± 805	2245 ± 789	2040 ± 663	2838 ± 930	2245 ± 396	3105 ± 779	2540 ± 396	2704 ± 286	2072 ± 140	2819 ± 161
SM18:0/18:0	778 ± 232b	811 ± 168ab	766 ± 107ab	1017 ± 333ab	828 ± 95ab	1186 ± 322a	884 ± 108ab	1092 ± 184ab	902 ± 115ab	1137 ± 254ab
SM18:0/20:0	137 ± 48c	173 ± 62bc	133 ± 9c	201 ± 98abc	196 ± 55abc	326 ± 114a	208 ± 34abc	288 ± 84ab	181 ± 22abc	273 ± 106ab
SM18:0/22:0	134 ± 41b	151 ± 37ab	139 ± 34b	177 ± 30ab	150 ± 20ab	229 ± 85a	180 ± 43ab	200 ± 34ab	144 ± 10ab	177 ± 21ab
SM18:0/23:0	51.6 ± 9.4	54.2 ± 9.1	55 ± 8.4	64 ± 6.1	54.6 ± 6.2	69 ± 16.5	61.2 ± 7.6	67.3 ± 11.1	56.2 ± 6.5	60.8 ± 7
SM18:0/24:0	82 ± 17	100 ± 19	89 ± 23	114 ± 11	99 ± 16	132 ± 45	115 ± 33	127 ± 24	96 ± 12	122 ± 20
SM18:0/24:1	155 ± 74b	142 ± 33b	143 ± 19b	281 ± 157ab	168 ± 32ab	309 ± 132a	256 ± 65ab	280 ± 83a	182 ± 36ab	295 ± 72a
Sum DHSM	3626 ± 1213c	3677 ± 1060bc	3365 ± 750c	4692 ± 1520abc	3741 ± 520bc	5355 ± 1424a	4243 ± 449abc	4757 ± 616ab	3632 ± 270c	4883 ± 526a
Ratio C22-24:C16 DHSM	0.19 ± 0.03	0.22 ± 0.06	0.24 ± 0.11	0.23 ± 0.01	0.21 ± 0.04	0.23 ± 0.05	0.24 ± 0.05	0.25 ± 0.05	0.23 ± 0.02	0.23 ± 0.04
Sphingomyelins (SM) 3
SM18:1/14:0	813 ± 295	820 ± 224	792 ± 280	775 ± 145	767 ± 100	928 ± 226	707 ± 105	814 ± 59	707 ± 72	774 ± 125
SM18:1/15:0	1000 ± 258	853 ± 232	769 ± 227	1114 ± 342	889 ± 218	1151 ± 294	949 ± 251	912 ± 187	814 ± 219	868 ± 196
SM18:1/16:0	23971 ± 7177	23103 ± 4873	23684 ± 7038	24436 ± 2886	23650 ± 2693	28500 ± 6545	21623 ± 2432	27039 ± 2633	23312 ± 2990	26982 ± 3857
SM18:1/16:1	1632 ± 761	1711 ± 594	1815 ± 723	1515 ± 294	1570 ± 418	2051 ± 467	1287 ± 290	1658 ± 144	1397 ± 174	1583 ± 371
SM18:1/17:0	2406 ± 818	1885 ± 573	1708 ± 602	3214 ± 1096	2325 ± 689	2842 ± 740	2527 ± 654	2465 ± 654	1899 ± 641	2239 ± 1074
SM18:1/18:0	18005 ± 8063c	18577 ± 5866bc	18596 ± 6927bc	17387 ± 3332c	18834 ± 2653c	26458 ± 5619a	16523 ± 3917c	22060 ± 3968abc	22208 ± 7596abc	24686 ± 5303ab
SM18:1/18:1	1410 ± 537	1444 ± 372	1509 ± 480	1599 ± 313	1383 ± 190	1813 ± 410	1237 ± 179	1616 ± 143	1558 ± 405	1696 ± 339
SM18:1/18:2	70.2 ± 20.8	76.8 ± 19.2	65 ± 10.7	88.6 ± 25.9	64.8 ± 8.3	91.5 ± 25	67.7 ± 4.2	81.2 ± 11.7	65.7 ± 9.2	75.6 ± 8.3
SM18:1/20:0	5064 ± 1849	5875 ± 1798	5388 ± 1961	5200 ± 1340	5715 ± 857	7605 ± 1576	5232 ± 900	7147 ± 1640	6066 ± 1656	7585 ± 1744
SM18:1/20:2	353 ± 114	374 ± 110	371 ± 111	501 ± 221	326 ± 47	450 ± 94	341 ± 42	428 ± 77	372 ± 98	428 ± 79
SM18:1/22:0	11209 ± 4933	11850 ± 3587	11808 ± 5037	11016 ± 2863	12149 ± 1559	15386 ± 3320	11694 ± 3229	13996 ± 1518	11303 ± 2169	12824 ± 2597
SM18:1/22:1	1811 ± 854	1881 ± 707	1912 ± 869	1869 ± 566	1851 ± 392	2438 ± 697	1615 ± 493	1946 ± 359	1640 ± 501	1995 ± 614
SM18:1/22:2	532 ± 188	596 ± 196	564 ± 209	773 ± 388	513 ± 82	797 ± 160	538 ± 104	718 ± 199	664 ± 261	765 ± 190
SM18:1/23:0	2733 ± 906	2667 ± 841	2542 ± 1216	2787 ± 1109	3061 ± 734	3694 ± 662	2988 ± 958	3107 ± 296	2743 ± 820	2925 ± 807
SM18:1/23:1	1549 ± 500	1293 ± 462	1217 ± 574	1884 ± 807	1471 ± 431	1953 ± 421	1530 ± 466	1519 ± 281	1393 ± 637	1519 ± 473
SM18:1/24:0	4730 ± 1746	5645 ± 1527	5170 ± 2269	4912 ± 1161	5290 ± 781	6537 ± 1388	5140 ± 1350	6065 ± 581	5134 ± 672	5906 ± 1076
SM18:1/24:1	13637 ± 5033	13153 ± 4142	13551 ± 4851	15834 ± 4471	13329 ± 2837	19478 ± 4550	14098 ± 1893	17815 ± 3372	14452 ± 4093	18869 ± 6050
SM18:1/24:2	5558 ± 1772	6079 ± 1810	5737 ± 2086	7004 ± 1859	5625 ± 960	7677 ± 1672	5562 ± 949	7302 ± 1435	6098 ± 1674	6996 ± 1544
SM18:1/24:3	882 ± 310	882 ± 262	934 ± 389	1098 ± 353	863 ± 155	1142 ± 210	823 ± 160	1084 ± 211	907 ± 216	1008 ± 188
SM18:1/25:0	347 ± 100	357 ± 101	308 ± 126	449 ± 179	422 ± 134	535 ± 138	428 ± 163	425 ± 62	390 ± 79	433 ± 161
SM18:1/25:1	575 ± 185	503 ± 136	438 ± 170	837 ± 363	579 ± 193	823 ± 200	680 ± 177	713 ± 131	555 ± 187	698 ± 210
SM18:1/25:2	297 ± 111	239 ± 59	227 ± 85	449 ± 227	282 ± 91	380 ± 102	323 ± 139	332 ± 73	275 ± 101	309 ± 102
SM18:1/26:0	75.5 ± 15.7	80.9 ± 14.5	78.7 ± 16.4	91.2 ± 16.6	82.3 ± 8.2	95.9 ± 19.1	79.8 ± 17.9	91.6 ± 12	80.9 ± 9.9	95.7 ± 19.3
SM18:1/26:1	80 ± 22	91 ± 30	82 ± 19	105 ± 18	83 ± 13	115 ± 30	91 ± 19	106 ± 22	86 ± 12	109 ± 23
SM18:1/26:2	285 ± 88	334 ± 122	291 ± 89	425 ± 139	295 ± 39	428 ± 123	317 ± 81	384 ± 64	339 ± 81	366 ± 68
SM18:1/26:3	115 ± 31	132 ± 36	118 ± 40	153 ± 43	113 ± 20	148 ± 41	113 ± 23	140 ± 15	115 ± 21	135 ± 19
Sum SM	99139 ± 35214	100503 ± 27085	99674 ± 35293	105515 ± 21857	101534 ± 13660	133518 ± 28346	96514 ± 14430	119964 ± 15681	104572 ± 23976	121868 ± 23078
Ratio C22-24:C16 SM	1.64 ± 0.23	1.75 ± 0.31	1.64 ± 0.31	1.8 ± 0.24	1.75 ± 0.21	1.94 ± 0.11	1.92 ± 0.25	1.86 ± 0.12	1.78 ± 0.18	1.83 ± 0.19
1 Con: Control; AC: AlgoClay (450mg/kg/feed); FB: Fumonisins (5.29 mg FB1 + FB2/kg/feed) ; FB+AC: Fumonisins (5.75mg FB1 + FB2/kg) plus AlgoClay (450mg/kg)
2 Results are expressed as mean ± SD, n = 5 for groups Con and AC and n = 6 for groups FB and FB+AC. ANOVA was used to assess the difference between groups. Statistically different groups (SNK) are identified by different letters (p < 0.05).
3 Sphingolipids are in pmol/g of plasma

## Sheet: Table S5
Table S5. Levels of mycotoxins in the experimental diets
Mycotoxin (mg/kg)	Con diet	AC diet	FB diet 1	FB+AC diet 1
Fumonisin B1	0.035	0.05	3.71	4.08
Fumonisin B2	0.01	0.02	1.58	1.67
Fumonisin B3	<0.01	0.01	0.47	0.46
Moniliformin	<0.1	<0.1	<0.1	<0.1
Zearalenone	0.02	0.02	0.02	0.02
Alpha-zearalenol	<0.01	<0.01	<0.01	<0.01
Beta-zearalenol	<0.01	<0.01	<0.01	<0.01
Alpha-zearalanol	<0.01	<0.01	<0.01	<0.01
Beta-zearalanol	<0.01	<0.01	<0.01	<0.01
Deoxynivalenol (DON)	0.22	0.205	0.17	0.18
DON-3-glucoside	0.035	0.025	0.03	0.03
Deepoxy-DON	<0.01	<0.01	<0.01	<0.01
15 Acetyl-DON	0.03	0.03	0.03	0.02
3 Acetyl DON	<0.01	<0.01	<0.01	<0.01
Fusarenon X	<0.01	<0.01	<0.01	<0.01
Nivalenol	<0.01	<0.01	<0.01	<0.01
Diacetoxyscipenol	<0.01	<0.01	<0.01	<0.01
15 monoacetoxyscirpenol	<0.01	<0.01	<0.01	<0.01
T2 toxin	0.01	0.01	0.01	0.01
HT2 toxin	0.01	<0.01	0.01	0.01
T2 tetraol	<0.02	<0.02	<0.02	<0.02
T2 triol	<0.02	<0.02	<0.02	<0.02
Tenuazonic acid	0.085	0.065	0.07	0.08
Aflatoxin B1	<0.001	<0.001	<0.001	<0.001
Aflatoxin B2	<0.001	<0.001	<0.001	<0.001
Aflatoxin G1	<0.001	<0.001	<0.001	<0.001
Aflatoxin G2	<0.001	<0.001	<0.001	<0.001
Ochratoxin A	<0.001	<0.001	<0.001	<0.001
Ochratoxin alpha	<0.005	<0.005	<0.005	<0.005
Ochratoxin B	<0.001	<0.001	<0.001	<0.001
Verruculogen	<0.02	<0.02	<0.02	<0.02
Cyclopiazonic acid	<0.05	<0.05	<0.05	<0.05
Citrinin	<0.05	<0.05	<0.05	<0.05
Patulin	<0.01	<0.01	<0.01	<0.01
Sterigmatocystin	<0.01	<0.01	<0.01	<0.01
Ergocornin	<0.01	<0.01	<0.01	<0.01
Ergocristin	<0.01	<0.01	<0.01	<0.01
Ergocryptin	<0.01	<0.01	<0.01	<0.01
Ergometrin	<0.01	<0.01	<0.01	<0.01
Ergosin	<0.01	<0.01	<0.01	<0.01
Ergotamin	<0.01	<0.01	<0.01	<0.01
1 mean of 3 analysis

## Sheet: Table S6
Table S6. Protocol of the animal phase
Group	Exposure	Sacrifice
Control	-	D15, D16, D17 (1 or 2 pigs per day)
AlgoClay 4 days	D13 to D16	D17 (5 pigs)
AlgoClay 9 days	D7 to D15	D16 (5 pigs)
AlgoClay 14 days	D1 to D14	D15 (5 pigs)
Fumonisins 4 days	D13 to D16	D17 (6 pigs)
Fumonisins 9 days	D7 to D15	D16 (6 pigs)
Fumonisins 14 days	D1 to D14	D15 (6 pigs)
Fumonisins + AlgoClay 4 days	D13 to D16	D17 (6 pigs)
Fumonisins + AlgoClay 9 days	D7 to D15	D16 (6 pigs)
Fumonisins + AlgoClay 14 days	D1 to D14	D15 (6 pigs)

## Sheet: Table S7
Table S7. Intra-day recovery data of the internal standards of sphingolipids measured in the liver, kidneys, lung, and plasma
	Liver		Kidneys		Lung		Plasma
Analyte	R (%)	RSD (%)	R (%)	RSD (%)	R (%)	RSD (%)	R (%)	RSD (%)
d17:1	227	14	152	15	86	8	88	15
d17:0	202	14	108	11	90	7	91	15
d17:1P	60	51	121	12	81	22	79	16
d17:0P	76	38	150	12	99	18	77	16
m17:1/12:0	133	9	124	19	99	5	112	11
m17:0/12:0	97	7	83	11	89	5	89	9
m18:1/12:0	100	10	87	17	99	5	100	10
18:1/12:0²	226	16	158	13	137	7	110	10
18:1/12:0P	165	40	49	38	125	5	189	17
Glud18:1C12:0	102	13	89	10	105	7	98	12
SM18:1/12:0	109	37	93	10	86	4	99	16
ST18:1/12:0	127	13	82	24	11	9	104	11
Lac18:1/12:0	138	12	81	13	114	7	112	13
1 Intra-day recovery (R) and intra-day repeatability (RSD) measured the same day on 56 samples spiked before extraction with the internal standards at 6250 pmol/mL
2 This analyte was present in the samples prior to spiking, making 18:1/12:0 unusable in the liver, kidneys, lung and plasma. m18:1/12:0 was used as the internal standard for calculating ceramide concentrations.

## Sheet: Table S8
Table S8: Linearity of the method measured for the sphingolipids available as standards
Analyte1	Conc2	Eq. Conc3 Liver and Kidney	Eq. Conc3 Lung	Eq. Conc3 Plasma	a4	b4	(R²)4	RSD (%)5	IS6
Sphingoid bases and related
m17:0	16-2000	320-40000	256-32000	52.8-6600	1.0028	-5.3371	0.9997	9	d17:0
m17:1	16-2000	320-40000	256-32000	52.8-6600	0.9785	-1.453	0.9999	10	d17:1
m18:1 (dSo)	0.1-12.5	2-250	1.6-4000	0.33-41.25	0.9986	0.0053	0.9999	8	d17:1
m18:0 (dSa)	0.1-12.5	2-250	1.6-4000	0.33-41.25	1.013	-0.0155	0.9998	8	d17:0
d16:0	16-2000	320-40000	256-32000	52.8-6600	0.9993	-7.7225	0.9987	8	d17:0
d16:1	16-2000	320-40000	256-32000	52.8-6600	0.9989	-7.0249	0.9991	7	d17:1
d18:2[4_11]	16-2000	320-40000	256-32000	52.8-6600	1.0985	-37.51	0.9905	10	-
d18:2[4_8]	16-1000	320-20000	256-16000	52.8-3300	0.9072	8.4111	0.9997	12	-
d18:1 (So)	16-2000	320-40000	256-32000	52.8-6600	1.0021	4.0644	0.9999	10	d17:1
d18:0 (Sa)	7.8-1000	156-20000	124.8-16000	25.74-3300	1.0008	-0.231	0.9999	8	d17:0
d20:0	16-2000	320-40000	256-32000	52.8-6600	0.9332	9.257	0.9995	8	d17:0
d20:1	16-1000	320-20000	256-16000	52.8-3300	0.9089	6.6187	0.9998	12	d17:1
t18:0	125-2000	2500-40000	2000-32000	412.5-6600	0.9579	-8.4105	0.9997	13	-
18:1/2:0	1-125	20-2500	16-2000	3.3-412.5	1	-0.065	0.9999	6	-
18:0/2:0	2-250	40-5000	32-4000	6.6-825	0.9354	1.9571	0.9982	9	-
18:1/4:0	16-2000	320-40000	256-32000	52.8-6600	0.9903	2.7594	0.9996	7	-
18:1/6:0	16-2000	320-40000	256-32000	52.8-6600	0.9916	3.6903	0.9993	4	-
18:1/8:0	16-2000	320-40000	256-32000	52.8-6600	0.994	2.2227	0.9993	7	-
18:1/10:0	16-2000	320-40000	256-32000	52.8-6600	0.996	1.1535	0.9995	5	-
d18:1P	62.5-2000	1250-40000	1000-32000	206.25-6600	1.0024	-22.425	0.9965	10	d17:1P
d18:0P	62.5-2000	1250-40000	1000-32000	206.25-6600	1.0027	-9.794	0.9983	10	d17:0P
GluSo	0.5-62.5	10-1250	8-1000	1.65-206.25	1.0172	-0.1993	0.9999	6	-
LysoSM	4-62.5	80-1250	64-1000	13.2-206.25	0.9912	0.2697	0.9982	10	-
LacSo	2-62.5	40-1250	32-1000	6.6-206.25	0.9966	-0.0684	0.9999	9	-
Other ceramides
18:2/16:0	16-2000	320-40000	256-32000	52.8-6600	0.9969	-3.9151	0.9992	6	m18:1/12:0
18:2/24:0	16-2000	320-40000	256-32000	52.8-6600	0.9935	2.9803	0.9990	6	m18:1/12:0
18:2/24:1	16-2000	320-40000	256-32000	52.8-6600	1.0153	-5.3309	0.9999	8	m18:1/12:0
m17:0/24:1	16-2000	320-40000	256-32000	52.8-6600	1.0004	0.0572	1	8	m17:0/12:0
m17:1/16:0	16-1000	320-20000	256-16000	52.8-3300	1.0444	-17.456	0.9981	7	m17:1/12:0
m17:1/24:1	16-2000	320-40000	256-32000	52.8-6600	1.0006	-2.4146	0.9992	7	m17:1/12:0
m18:0/22:0	16-2000	320-40000	256-32000	52.8-6600	1.0355	-8.5413	0.9996	8	m18:1/12:0
m18:0/24:0	16-2000	320-40000	256-32000	52.8-6600	1.0098	-0.6356	0.9999	9	m18:1/12:0
m18:0/24:1	16-2000	320-40000	256-32000	52.8-6600	0.9954	-3.2534	0.9997	7	m18:1/12:0
m18:1/16:0	16-2000	320-40000	256-32000	52.8-6600	0.9891	7.0915	0.9990	11	m18:1/12:0
m18:1/22:0	16-2000	320-40000	256-32000	52.8-6600	1.0485	-17.847	0.9972	5	m18:1/12:0
m18:1/24:0	16-2000	320-40000	256-32000	52.8-6600	0.9914	2.4809	0.9996	8	m18:1/12:0
m18:1/24:1	16-2000	320-40000	256-32000	52.8-6600	1.0082	-2.7329	0.9999	6	m18:1/12:0
t18:0/16:0	31-2000	620-40000	496-32000	102.3-6600	0.9409	13.064	0.9968	8	m18:1/12:0
t18:0/24:0	16-2000	320-40000	256-32000	52.8-6600	0.9774	11.833	0.9956	7	m18:1/12:0
Dihydroceramides
18:0/16:0	125-2000	2500-40000	2000-32000	412.5-6600	1.0027	-1.6202	0.9991	8	m18:1/12:0
18:0/18:1	16-2000	320-40000	256-32000	52.8-6600	0.9592	22.822	0.9935	5	m18:1/12:0
18:0/24:0	7.8-1000	156-20000	124.8-32000	25.74-3300	1.0048	1.2454	0.9996	7	m18:1/12:0
18:0/24:1	125-2000	2500-40000	2000-32000	412.5-6600	0.9756	19.844	0.9921	1	m18:1/12:0
Ceramides and ceramides 1P
18:1/14:0	1-125	20-2500	16-2000	3.3-412.5	0.9900	0.1856	0.9987	7	m18:1/12:0
18:1/16:0	125-16.000	2500-320000	2000-256000	412.5-52800	0.9765	95.212	0.9955	8	m18:1/12:0
18:1/17:0	16-2000	320-40000	256-32000	52.8-6600	1.0019	-2.5377	0.9996	9	m18:1/12:0
18:1/18:0	16-2000	320-40000	256-32000	52.8-6600	0.9873	3.5109	0.9984	8	m18:1/12:0
18:1/18:1	62.5-2000	1250-40000	1000-32000	206.25-6600	0.8595	39.998	0.9976	10	m18:1/12:0
18:1/20:0	7.8-1000	156-20000	124.8-32000	25.74-3300	0.9931	2.5069	0.9987	6	m18:1/12:0
18:1/22:0	62.5-8000	1250-160000	1000-128000	206.25-26400	0.9855	26.016	0.9971	6	m18:1/12:0
18:1/24:1	125-8000	2500-160000	2000-128000	412.5-26400	0.9784	53.199	0.9960	5	m18:1/12:0
18:1/24:0	31-4000	620-80000	496-64000	102.3-13200	0.9847	19.489	0.9947	6	m18:1/12:0
Sphingomyelins
SM18:1/14:0	2-250	40-50000	32-4000	6.6-825	0.9918	0.6157	0.9992	7	SM18:1/12:0
SM18:1/16:0	62.5-4000	1250-80000	1000-64000	206.25-13200	0.9481	110.1	0.9892	6	SM18:1/12:0
SM18:1/17:0	16-2000	320-40000	256-32000	52.8-6600	0.9773	15.174	0.9950	6	SM18:1/12:0
SM18:1/18:1	4-500	80-10000	64-8000	13.2-1650	0.9804	3.0821	0.9963	6	SM18:1/12:0
SM18:1/18:0	125-16.000	2500-320000	2000-256000	412.5-52800	0.9693	139.77	0.9960	7	SM18:1/12:0
SM18:1/20:0	16-2000	320-40000	256-32000	52.8-6600	0.9889	7.7194	0.9986	6	SM18:1/12:0
SM18:1/22:0	250-8000	5000-160000	4000-128000	825-26400	0.958	117.15	0.9938	7	SM18:1/12:0
SM18:1/24:1	500-16.000	10000-320000	8000-256000	1650-52800	0.9659	194.8	0.9963	7	SM18:1/12:0
SM18:1/24:0	16-2000	320-40000	256-32000	52.8-6600	0.9918	5.3122	0.9981	6	SM18:1/12:0
Hexosylceramides
Glu18:1/16:0	16-2000	320-40000	256-32000	52.8-6600	0.9931	3.4424	0.9995	8	Glu18:1/12:0
Glu18:1/24:0	31-2000	620-40000	496-32000	102.3-6600	0.9966	2.3705	0.9989	5	Glu18:1/12:0
Glu18:1/24:1	31-1000	620-20000	496-16000	102.3-3300	0.9993	-0.0394	0.9984	6	Glu18:1/12:0
Lactosylceramides
Lac18:1/16:0	16-2000	320-40000	256-32000	52.8-6600	0.9950	3.0867	0.9996	8	Lac18:1/12:0
Lac18:1/24:1	31-1000	620-20000	496-16000	102.3-3300	1.0077	-0.4924	0.9977	6	Lac18:1/12:0
ST18:1/24:0	62.5-2000	1250-40000	1000-32000	206.25-6600	0.9482	22.09	0.9976	9	ST18:1/12:0
ST18:1/24:1	31-2000	620-40000	496-32000	102.3-6600	0.9741	19.022	0.9966	9	ST18:1/12:0
1 dSo = deoxysphingosine, dSa = deoxysphinganine, So = sphingosine, Sa = sphinganine, GluSo = glucosylsphingosine, LysoSM = lysosphingomyelin, LacSo = lactosylsphingosine, SM = sphingomyelin, Lac = lactosyl
2 Conc = concentration in the net solvent expressed in pmol/mL. Ratio between each concentration tested is 2. n = 3-4 per concentration
3 Eq. Conc = equivalent concentration in tissues, expressed in pmol/g
4 Calibration curve: a = slope. b = y-intercept. R² = coefficient of determination
5 RSD = relative standard deviation
6 IS = internal standard used for the different analytes

## Sheet: Table S9
Table S9. Effects of feeding diets containing fumonisins (FB) alone or in mix-tures (FB+AC) for 4, 9 and 14 days on the C16, Sum of C22-24, Sum and C22-24:C16 ratio from different classes of sphingolipids on the liver, kidney and lung of pigs.
Analytes²	Con1	FB 4d	FB 9d	FB 14d	FB+AC 4d	FB+AC 9d	FB+AC 14d	p-value
Liver²
Sa:So	0.05±0.01c	0.05±0.01c	0.09±0.02ab	0.12±0.01a	0.06±0.01bc	0.09±0.03ab	0.14±0.06a	< 0.001
18:1/16:0	72.4±13.7a	74.1±10.4a	86.6±11.5a	47.2±11.2b	80.5±19a	85.1±19.1a	71.8±27.7a	< 0.001
18:2/16:0	3.7±0.97a	3.66±0.9a	4.3±1.22a	2.11±0.24b	3.96±0.85a	4.29±1.12a	3.63±1.88a	0.001
m18:1/16:0	8.1±2.36a	8.09±1.62a	9.21±3a	4.41±1.53b	8.68±2.72a	8.9±1.02a	7.97±3.3a	0.032
Hex18:1/16:0	7.45±1.56ab	7.53±1.85ab	5.34±1.44b	4.96±0.99b	8.72±1.89a	6.61±1.41ab	6.53±2.92ab	0.002
SM18:1/16:0	54.4±11.7	60.8±10.2	45.8±13.4	49±11.5	62.6±16.4	51±14.5	60.5±25.4	0.338
Sum C22-24 Cer	146±24ab	159±14a	176±24a	125±21b	172±26a	183±29a	173±61a	0.003
Sum C22-24 d18:2-Cer	9.77±2.36a	11.42±2.86a	10.8±3.06a	6.39±0.98b	9.97±1.51a	10.82±2.08a	9.72±4.38a	0.010
Sum C22-24 m18:1-Cer	0.69±0.14ab	0.68±0.12ab	0.85±0.26a	0.58±0.16b	0.74±0.11ab	0.87±0.13a	0.79±0.26ab	0.033
Sum C22-24 HexCer	22.9±4	24.6±5.3	19.6±3.9	20.5±3.2	25.7±4.2	23.3±3.5	25.8±9.5	0.248
Sum C22-24 SM	230±67	278±61	219±67	255±77	291±90	252±95	294±140	0.362
Sum Cer	286±45a	309±30a	345±42a	233±40b	329±53a	351±57a	316±106a	0.001
Sum d18:2-Cer	15.7±3.7a	17.6±4.2a	18.2±5.3a	9.9±1.3b	16.7±2.6a	18.3±3.7a	16.1±7.6a	0.004
Sum m18:1-Cer	8.79±2.41a	8.77±1.66a	10.07±3.14a	4.99±1.68b	9.42±2.78a	9.77±1.07a	8.76±3.55a	0.031
Sum HexCer	1.6±0.3	1.7±0.4	1.3±0.3	1.4±0.2	36.9±6.9	1.6±0.2	1.7±0.6	0.121
Sum SM	383±104	461±95	362±108	411±110	483±144	418±146	484±227	0.351
Ratio C22-24:C16 Cer	2.04±0.21c	2.18±0.27bc	2.04±0.15c	2.69±0.3a	2.17±0.2bc	2.18±0.2bc	2.43±0.29ab	< 0.001
Ratio C22-24:C16 d18:2-Cer	2.7±0.49	3.15±0.4	2.52±0.21	3.04±0.38	2.57±0.38	2.56±0.27	2.76±0.5	0.105
Ratio C22-24:C16 m18:1-Cer	0.09±0.03b	0.09±0.02b	0.1±0.03ab	0.14±0.02a	0.09±0.03b	0.1±0.02ab	0.1±0.02ab	0.039
Ratio C22-24:C16 HexCer	3.1±0.28bc	3.31±0.28bc	3.72±0.36ab	4.17±0.38a	2.98±0.21c	3.6±0.62abc	4.22±1.36a	< 0.001
Ratio C22-24:C16 SM	4.09±0.62b	4.47±0.49ab	4.67±0.7ab	5.09±0.71a	4.52±0.46ab	4.78±0.72a	4.76±0.95a	0.032
Kidney²
Sa:So	0.1±0.02c	0.13±0.03ab	0.1±0.03bc	0.16±0.05a	0.09±0.01c	0.09±0.01c	0.13±0.04a	0.001
18:1/16:0	105±20a	101±20a	104±9a	71±12b	101±16a	95±16a	89±17a	< 0.001
18:2/16:0	2.84±0.59a	2.71±0.45ab	2.66±0.53ab	2±0.38b	2.48±0.43ab	2.48±0.45ab	2.32±0.5ab	0.009
Hex18:1/16:0	3.66±0.85	3.25±0.25	3.8±1.13	2.77±0.63	3.32±0.97	3.38±0.79	3.89±1.03	0.221
SM18:1/16:0	264±33	235±30	245±16	236±21	269±56	259±20	251±13	0.344
Sum C22-24 Cer	190±37ab	170±34b	213±15a	149±17b	174±17ab	207±33a	176±15ab	0.001
Sum C22-24 d18:2-Cer	8.18±2.09ab	7.42±1.86ab	8.53±1.07a	6.07±1.15b	7.49±1.58ab	8.54±1.62a	7.44±1.67ab	0.012
Sum C22-24 HexCer	341±9.93	27.7±3.3	30.7±6.1	25.5±7.2	28.2±7.8	30.6±7.0	35.7±6.0	0.144
Sum C22-24 SM	1438±223	1281±235	1428±131	1455±129	1418±269	1502±197	1462±99	0.494
Sum Cer	407±79a	367±67ab	432±33a	308±44b	372±48ab	419±65a	366±45ab	0.003
Sum d18:2-Cer	13.6±3.0a	12.7±3.4ab	13.6±1.7a	10.1±1.9b	12.6±2.4ab	13.8±2.3a	12.2±2.5ab	0.011
Sum HexCer	40.9±11.6	33.4±4	37.4±7.4	30.5±8.5	34.2±9.6	36.6±8.6	42.9±8.2	0.145
Sum SM	2380±332	2119±332	2324±181	2368±166	2371±443	2465±227	2371±114	0.724
Ratio C22-24:C16 Cer	1.81±0.2bc	1.69±0.1c	2.05±0.12a	2.12±0.28a	1.74±0.15c	2.18±0.2a	2±0.22ab	< 0.001
Ratio C22-24:C16 m18:1-Cer	2.92±0.6ab	2.71±0.39b	3.26±0.4ab	3.03±0.14ab	3.01±0.36ab	3.48±0.43a	3.21±0.26ab	0.043
Ratio C22-24:C16 HexCer	9.29±1.18	8.5±0.68	8.4±1.81	9.16±1.39	8.56±0.98	9.09±0.52	9.36±1.15	0.482
Ratio C22-24:C16 SM	5.33±0.37b	5.31±0.39b	5.73±0.35ab	6.07±0.41a	5.19±0.28b	5.68±0.48ab	5.74±0.47ab	0.001
Lung²
SaSo	0.18±0.06b	0.21±0.06ab	0.16±0.02b	0.29±0.06a	0.16±0.02b	0.28±0.09a	0.24±0.07ab	0.001
Sa1P:So1P	0.22±0.05bc	0.23±0.09bc	0.19±0.04c	0.36±0.06a	0.18±0.04c	0.3±0.1ab	0.32±0.1ab	< 0.001
18:1/16:0	34.4±11.1a	29.1±7.1a	32.2±4.3a	18.6±2b	27.7±6.2a	29±5.1a	25.7±3.5a	0.002
18:2/16:0	1.44±0.41a	1.11±0.32ab	1.28±0.38ab	0.83±0.22b	1±0.25ab	1.02±0.21ab	1±0.29ab	0.003
Hex18:1/16:0	4.91±1.21a	4.24±1.24a	5.16±0.76a	3.02±0.6b	5.6±2.28a	4.19±0.41a	4.61±1.03a	0.005
SM18:1/16:0	188±20	177±18	178±17	174±16	174±13	171±12	196±7	0.067
Sum C22-24 Cer	79.7±21.4	69.1±16.1	75.4±9.1	55.6±7.5	72.5±12.5	71.1±15.8	63.9±10.6	0.070
Sum C22-24 d18:2-Cer	3.35±0.87	2.66±0.79	3.15±0.65	2.24±0.36	2.63±0.54	2.71±0.51	2.86±0.69	0.031
Sum C22-24 HexCer	34.0±8.1	32.9±9.5	34.8±8.2	25.3±3.9	36.8±10.7	26.9±5.5	32.7±2.9	0.107
Sum C22-24 SM	858±150	841±131	818±121	823±135	790±68	783±108	891±49	0.642
Sum Cer	132±36a	114±25ab	125±14a	87±11b	116±19ab	115±23ab	104±16ab	0.020
Sum d18:2-Cer	5.52±1.48a	4.31±1.29ab	5.1±1.09ab	3.48±0.59b	4.13±0.8ab	4.31±0.69ab	4.43±1.08ab	0.008
Sum HexCer	40.4±9.7	38.5±11	41.6±9.2	29.4±4.5	44.2±13	32.2±6.1	38.7±4.3	0.078
Sum SM	1356±224	1310±189	1292±180	1292±199	1232±96	1227±165	1406±70	0.500
Ratio C22-24:C16 Cer	2.39±0.36b	2.42±0.42b	2.35±0.16b	2.98±0.12a	2.68±0.43ab	2.45±0.36b	2.48±0.15b	0.020
Ratio C22-24:C16 m18:1-Cer	2.36±0.36	2.42±0.27	2.56±0.47	2.78±0.38	2.69±0.46	2.7±0.5	2.91±0.3	0.040
Ratio C22-24:C16 HexCer	6.97±0.69ab	7.8±1.27ab	6.71±0.88b	8.48±0.96a	6.9±1.49b	6.38±0.87b	7.27±0.98ab	0.011
Ratio C22-24:C16 SM	4.46±0.47	4.65±0.38	4.5±0.37	4.64±0.51	4.48±0.24	4.49±0.39	4.48±0.18	0.703
1 Con = the reunion of Con, AC 4d, AC9d,and AC 14d
2 Results are expressed as mean ± SD in nmol/g of tissues, n = 20 for groups Con and n = 6 for groups FB and FB+AC. ANOVA was used to assess the difference between groups. Statistically different groups (SNK) are identified by different letters (p < 0.05).
